# Supplementary material for: Five genes influenced by obesity may contribute to the development of thyroid cancer through the regulation of insulin levels
Source: PeerJ. 2020 Jul 28;8:e9302. doi: 10.7717/peerj.9302 (PMC7676376; doi:10.7717/peerj.9302)
Supplement: Supplemental Information 1 [file peerj-08-9302-s001.xlsx]

## Sheet: Obesity Alone Genes
markerNames
CYP2E1
SOD3
SOD2
FGF23
CYP2C9
CYP4A11
POMC
CYP19A1
SPI1
APOA1
APOB
MAOA
APOC3
GPT
APOE
CORIN
ELOVL6
DBI
MBL2
SRD5A1
ACE
PLIN5
GRN
MC4R
RHOA
PRLH
MC3R
DDIT3
NR3C1
IL33
CXCL14
SST
CXCL1
m_Ces1g
NRIP1
CFD
CXCL2
H6PD
GSR
GSK3B
GAL
TMEM173
STAR
ASIP
GSTA4
MFAP2
MEST
PRKCB
PRKCD
STX1A
PRKCQ
CARTPT
KITLG
SULT2B1
CCDC3
ATF3
NCOR2
GUCA2B
HFE2
ANGPTL4
ATP2A2
PROC
GYS2
MME
NR3C2
MIR519D
MMP14
MMP19
TAS1R3
MMP12
m_Mir7-1
DRD2
BACE1
LYPLAL1
AZGP1
MRC1
PPARGC1A
TSC22D3
HCRT
MPO
TBX15
DUSP1
BCHE
LOC102724197
TBXA2R
BCAT2
DUSP9
PYY
TCF7L2
HK2
BGN
BDKRB2
BGLAP
PCSK1
ITIH5
BRD7
SPX
CXCL5
PDE3B
ABCA1
ATG12
COL3A1
SGMS2
TRIM72
G6PD
GSTK1
G6PC
SELP
ACOX1
SELE
ACHE
PDYN
SELENOP
COMT
PDK4
TRPM5
PEMT
PECAM1
MAP3K8
MIR223
SERPINF1
SFRP4
NPC1L1
TRA2B
SGK1
SFTPD
GAPDH
CPB2
ACVR2B
CP
CPE
SHBG
LPIN1
CPT1B
CRAT
PLIN2
SIM1
CRHR2
RETN
m_Mup1
DNAJB3
SERPINA4
GFAP
ENHO
ADRB3
ADRB1
CRP
SLC2A4
GPR55
SLC2A5
FETUB
LBP
SLC5A1
CD83
LCAT
SLC6A4
GIPR
MAPK14
SLC6A3
GHSR
PHLPP1
GHR
GIP
GALP
TBX21
LDLR
KLF4
AGTR1
AGTR2
LECT2
CD163
PINK1
AHSG
ATG7
SLC12A1
AHR
LIPE
SLC15A1
SERPINA12
SLC22A2
SLC22A3
CTF1
FFAR4
SLN
ALPI
LOX
PLA2G7
ALOX5AP
PLTP
AACS
LIPG
PMCH
CX3CR1
GNRH1
NRG4
CD180
SNCG
CYBB
LTF
MIR802
CYP1B1
MIR33B
GOT2
SOD1
SMAD3
CD36
NHLH2
FGF1
CD40LG
CD40
ELOVL5
CD68
CASP12
NNAT
CD69
IGFBP1
TTR
IGFBP2
MIR335
NPY
NLRP3
DGAT2
NPR3
WISP1
NPPB
NPPA
NPR1
NAMPT
APLN
GPR84
FOXO1
TRIM63
ST3GAL5
C1QTNF1
UCP2
NTS
IL6R
C1QTNF5
CETP
CES1
C1QTNF6
FBXO32
TNFRSF9
OMA1
IL18
TNFRSF11B
OLR1
CERS6
TNMD
OPRM1
FGF21
INSIG1
TLR9
SIRT2
VLDLR
ORM1
IRAK1
TRPV1
OSM
NCF1
ACSS2
OXTR
GPR119
SOCS3
VWF
CIDEA
IRS1
OXT
IRF7
ANGPTL8
IRF4
CYCS
CHRNA7
S100B
SAA1
ITGAD
ITGAM
APOM
FURIN
FSTL3
ITGAX
MIR122
MIR107
SERPINE1
XDH
PNPLA3
KLF15
JAK2
CCR5
CMKLR1
APOA5
CCL7
CCL3
CCL11
FAM132A
BDKRB1
LPAR1
ATRN
HDAC4
OGT
NR4A1
HNF4A
MTTP
TFAM
STEAP4
TFRC
ELANE
GPAM
C3
ELN
C5AR1
TH
MYD88
OSTN
TRIB3
ADAMTS13
HP
TNFSF11
ACVR1C
EPHX2
TLR5
m_Il1
KLB
HSD11B1
RARRES2
MFN2
ERN1
HSD11B2
HSPA1A
SOCS1
HSPD1
QRFP
CASP1
TNFRSF1B
RBP4
CASP3
ITLN1
F3
REN
MRAP2
NR1H4
F2
SERPINA6
DGAT1
HTR2C
F7
F8
FABP4
SH2B1
IAPP
CCKAR
C1QL3
FABP3
CCND3
CD1D
TNFSF14
CD4
CD14

## Sheet: TC_Obesity_CommonGenes
Gene Symbole
FOXP3
GPER1
SPARC
SIRT4
SIRT1
GPX1
GDF15
STAT3
MET
STK11
MIR146B
MAPK1
MIF
MMP9
MMP2
DUSP6
HGF
E2F1
HIF1A
BDNF
CNR2
CXCL12
MIR21
MIR221
MIR181A1
MIR26A1
MIR222
MIR29A
ABCB1
PGR
ADM
GRK2
GH1
AGER
LGALS3
PIK3R1
LEP
CXCR4
GLP1R
ALB
CST3
CTGF
ALOX5
CTNNB1
GNAS
LRP1
SNAI1
TSHR
CD44
IGF1R
FGFR4
CDH1
CDKN1B
FN1
CXCR2
INS
VEGFA
VEGFC
CHI3L1
IRF5
WNT5A
MIR126
MTOR
KDM1A
MIR145
CCR7
MIR143
MIR155
BMP4
PTH
HMOX1
EGFR
TGFB1
CCDC80
THRB
TIMP1
TLR4
TLR2
ESR1
TNF
CAV1
TP53
ICAM1
SPP1
ATG5
KLK3
GPX3
ANGPTL2
MDK
PRKCE
ATM
MAPK8
MMP8
DPP4
MMP3
BAX
KDR
MIR375
ENPP2
MIR27A
DEPTOR
GC
PARP1
GJA1
LCN2
CSF2
ALOX12
CTSL
AMH
CTSS
POSTN
CYP3A4
ROCK1
FGF2
NNMT
VEGFD
IL1B
IL1A
IL1RN
IL6
CXCL8
IL17A
CXCL10
INSR
S100A8
S100A9
P2RX7
ITPR1
CCL2
CCL5
EDN1
PTGS2
HMGB1
CALCA
HAMP
AOC3
TRH
FBN1
PPARGC1B
GPD2
PON1
SIRT3
APP
DCN
ADIPOR1
MFGE8
SERPINC1
EIF2AK2
ADIPOR2
RAPGEF3
MIR34A
SHC1
LEPR
NOX4
ADIPOQ
IL22
CTSK
ANGPT2
NGF
FGFR1
FOS
RPS6KB1
IDO1
VCAM1
SORT1
CLU
PC
CEACAM1
EIF2S1
PTPRF
TSPO
MIR486-1
TLR3
HSPA5
HDAC6
FBP1

## Sheet: TC genes
Name	Description	Object Type	Total Connectivity	Entrez GeneID	Ensembl ID	GenBank ID	Human chromosome position
thyroid cancer		Disease	3505
CCDC6	coiled-coil domain containing 6	Protein	154	76551;691155;8030	ENSMUST00000147545;ENSMUSP00000123374.1;ENSRNOT00000032159.6;ENST00000263102.6;ENSMUSP00000123374;ENSRNOT00000032159;ENSMUSG00000048701;ENSG00000108091;ENSP00000263102.6;ENSMUST00000147545.7;ENST00000263102;ENSRNOP00000033185.6;ENSRNOG00000024019;ENSP00000263102;ENSRNOP00000033185	ABBA01019456;S77910;EDL31982;AAHX01100510;CH471083;NP_005427;S72869;AAH22284;XM_006514276;NG_027819;DA189501;XM_006514277;XP_001077030;BC064391;AC132435;AAD14990;AC_000142;AAHX01100507;AC023904;AAHX01100508;AK292593;AAHX01100509;AK012728;XP_006514340;AAHX01100505;NC_018921;AAHX01100506;AABR07044765;EAW54197;EAW54196;BAF85282;XM_006223886;BC022284;NC_000010;DA923950;BC036757;CH466553;D3YZP9;NM_001…	10q21;10q21.2
SMAD4	SMAD family member 4	Protein	4025	50554;4089;17128	ENSP00000341551;ENSRNOP00000021113;ENSMUST00000025393.13;ENSRNOT00000082484.1;ENSRNOG00000051965;ENSRNOT00000082484;ENSMUST00000025393;ENSMUSG00000024515;ENSRNOG00000015634;ENSMUSP00000025393.7;ENST00000342988.7;ENSP00000341551.3;ENST00000342988;ENSG00000141646;ENSMUSP00000025393;ENSRNOP00000074882.1;ENSRNOT00000021113;ENSRNOP00000074882	NM_019275;ABBA01018684;ABBA01018683;ABBA01018682;BAB23576;AAHX01095919;FQ234113;CH466528;NM_008540;AAC03051;AAHX01095920;AAHX01095921;NC_000084;DQ895028;Q13485;P97471;AAM74472;ABM82766;AF056002;NC_000018;XM_006525702;XM_006525701;AH005874;AF045446;AC134447;AF045447;AF045444;AF045445;AF045442;AF045443;AF045440;AF045441;DQ891840;FQ221613;GU072919;GU072917;GU072918;AF045439;NC_005117;AF045438;BAF834…	18q21.1;18q21.2
MAGEA3	MAGE family member A3	Protein	369	4102	ENST00000598245.2;ENSP00000359301.3;ENSP00000473093.1;ENSP00000359301;ENST00000370278.3;ENSG00000221867;ENSP00000473093;ENST00000598245;ENST00000370278	NC_018934;AAH16803;CAG46573;U03735;XM_011531161;XM_011531160;CAG46817;NP_005353;XM_005274676;NG_013244;AC244102;AAA17446;BC005963;XP_006724881;XM_006724818;P43357;DQ891850;CR541768;XP_005274733;CR541767;BC011744;AAH17389;ABBA01043699;BC000340;BAD97239;AK223519;AK292384;CR541774;BC016803;ABM82776;ABM85966;BAF85073;ABBA01043700;AF002997;DQ895040;AAH05963;NC_000023;CR542020;BC017389;XP_011529462;AAH…	Xq28
FOXP3	forkhead box P3	Protein	3941	20371;28953;50943;317382	ENSG00000049768;ENSMUSP00000111403;ENSRNOT00000015641;ENSP00000365372.2;ENSRNOG00000011702;ENSRNOP00000073801;ENSP00000365380;ENST00000376207;ENSMUSP00000111404;ENSMUSP00000111405;ENST00000557224.5;ENSRNOP00000015641.4;ENST00000455775.6;ENST00000376207.8;ENSRNOT00000077391.1;ENSMUST00000115740.7;ENSRNOT00000015641.6;ENST00000376199;ENSP00000365380.4;ENST00000376199.6;ENSMUSP00000111405.1;ENSP0000…	AL672231;NM_001108250;AB232990;NM_001114377;AAHY01206809;BAG61809;ABD52722;CAY55968;BC111853;NM_001199348;NM_001199347;NC_000086;NM_054039;EAW50673;CCF77062;BAE34089;AAHX01109184;AAI43786;EAW50672;AAI43787;EAW50671;KF471319;XM_011543915;XP_006256793;XM_011543916;NM_014009;CH466638;AK212556;XM_011543917;XM_011543918;XM_011543919;AF277994;AF277993;AF277992;AF277991;NP_054728;CDH61704;AJ005891;AAR11…	Xp11.23
H19	H19, imprinted maternally expressed transcript	Protein	506	283120;8043	ENST00000412788;ENSG00000130600;ENST00000414790.6;ENST00000412788.5;ENST00000414790	AK056774;BC040852;LC106311;BC009853;AF125183;BC106078;AF087017;BC098439;AC_000143;NC_018922;BE730693;BC063626;BC069247;M32053;AK092486;NC_000011;BC053636;BC053637;BC010185;BC015952;AC051649;BC040073;AC123789;NR_131224;BC006831;BC023213;AF091107;AL546946;BC013067;AMYH02024185;AL548405;DA443982;BC063564;NG_016165;NR_131223;AK123560;BC007513;BC115700;ABBA01012169;NR_002196;AK311497;BC110657;CN424819	11p15.5
GPER1	G protein-coupled estrogen receptor 1	Protein	2130	1242;76854;171104;2852	ENSP00000297469.3;ENSRNOP00000001732.1;ENSRNOP00000001732;ENSRNOG00000001287;ENSMUST00000066211.4;ENSRNOT00000001732.3;ENSP00000380281.1;ENSP00000380281;ENSG00000164850;ENST00000397088.3;ENSMUSP00000080370;ENST00000297469.3;ENSRNOT00000001732;ENSMUSG00000053647;ENST00000397092;ENSMUSP00000080370.3;ENST00000297469;ENSP00000380277.3;ENSP00000297469;ENSP00000380277;ENST00000397088;ENST00000397092.5;…	NM_001505;AAB88017;BAG70241;U92802;DQ891902;NC_000007;CH466529;XM_006248914;U63917;AC140216;AAI38599;Q99527;AK030375;CAG46541;BC082766;AK289588;AF015257;NM_029771;U77827;BC011634;AAB02736;CAA67133;DC381205;NM_001039966;AB451427;NC_005111;X98510;DQ895088;AF007171;AC_000027;ABM82828;DA014990;AAHY01050180;CR541741;AABR07072277;AAHY01050181;NP_001091671;AAC51904;Y08162;NC_000071;CX204119;AAH82766;AC_…	7p22.3
MIR564	microRNA 564	Protein	56	693149	ENST00000385049.1;ENSG00000207783;ENST00000385049;ENSG00000284498	NC_000003;NC_018914;AC_000135;ABBA01024735;AC098649;AMYH02006651;NW_009646197;NR_030290	3p21.31
SPARC	secreted protein acidic and cysteine rich	Protein	2700	6678;24791;20692	ENSMUSP00000104486.1;ENSRNOP00000017486;ENSRNOT00000017486;ENSP00000231061;ENSMUSP00000018737.6;ENSMUST00000018737.12;ENST00000231061;ENSMUSG00000018593;ENSRNOP00000017486.4;ENSMUSP00000104486;ENSRNOT00000017486.7;ENSMUST00000108858.7;ENSRNOG00000012840;ENSG00000113140;ENSMUSP00000018737;ENSP00000231061.4;ENST00000231061.8;ENSMUST00000018737;ENSMUST00000108858	AK003162;FQ214222;FQ220901;AAA60993;FQ235049;FQ234199;AAH08011;EDM04480;EDM04481;AL541830;BAA06029;EDM04482;EDM04483;FQ235038;NM_003118;FQ234069;NM_001290817;EDM04477;FQ231918;EDM04478;EDM04475;FQ230705;EDM04476;NG_042174;EDM04479;FQ225486;FQ219932;EDM04474;FQ235069;CT010306;FQ226584;FQ230619;AL596207;FQ214492;FQ215581;BC008011;FQ226354;AK014286;FQ231815;CH466575;FQ226599;CAA74042;FQ234037;FQ2350…	5q31.3-q32;5q33.1
SIRT4	sirtuin 4	Protein	1160	304539;75387;23409	ENSRNOT00000084421;ENSMUST00000112066.1;ENST00000202967;ENST00000202967.4;ENSRNOP00000001523.4;ENSP00000202967.4;ENSMUST00000112067;ENSP00000202967;ENSMUST00000112066;ENSRNOT00000001523.6;ENSG00000089163;ENSRNOP00000001523;ENSRNOT00000084421.1;ENSMUSP00000107698;ENSMUSP00000107697;ENSMUSG00000029524;ENSMUSP00000107697.1;ENSRNOT00000001523;ENSMUSP00000107698.1;ENSMUST00000112067.7;ENSRNOG000000011…	AAHY01048390;XP_005253922;AAHY01048391;AAHY01048392;XM_006719309;XM_006719308;XP_024304675;CS330060;NM_012240;AAI67005;XM_017321127;CH466529;XM_024448907;EDL19856;NP_001161163;EDL19857;XM_006719310;XR_595326;XR_595325;CH471054;NP_001100617;XR_595327;BC034736;NM_001167691;NC_000012;BC167005;AK016400;ABBA01020107;ABBA01020108;NM_133760;BC109319;AC004263;BC109320;AC159539;NC_005111;FQ225779;AC_00002…	12q;12q24.23-q24.31
CYP24A1	cytochrome P450 family 24 subfamily A member 1	Protein	1051	25279;1591;13081	ENSRNOP00000043298.2;ENSRNOP00000043298;ENSP00000216862.3;ENST00000216862.7;ENST00000395955;ENST00000395955.7;ENSP00000379285.3;ENSRNOG00000013062;ENSP00000216862;ENSMUSG00000038567;ENSP00000379285;ENST00000216862;ENSG00000019186;ENSRNOT00000046011.2;ENSMUSP00000047954.5;ENSRNOT00000046011;ENSMUST00000038824;ENSMUSP00000047954;ENSMUST00000038824.5	BAE37882;XM_005260304;L04609;L04608;XM_017027693;AAA62379;XM_017027692;XM_017027691;AAI09084;AAI09085;CAA42093;NP_000773;ABBA01052870;NM_009996;AW022349;NM_201635;XM_006235672;AK143984;AL138805;AAHX01026748;BC109140;AK164697;Q09128;BI491491;CN311231;D89669;D49438;BAA21843;D17792;BC109139;Q07973;AI400154;X59506;NC_000068;U60669;NP_034126;AAW50795;BAE35528;AK159481;EAW75573;BC100059;BAE35510;NM_000…	20q13;20q13.2
LINC00673	long intergenic non-protein coding RNA 673	Protein	148	100499467		AMYH02033941;AMYH02033940;ABBA01028889;AMYH02033944;AMYH02033943;ABBA01028888;AMYH02033942;ABBA01028887;KR778895;KR778899;KR778898;KR778897;ABBA01028891;KR778896;ABBA01028890;KF573684;NR_036488;AMYH02033939;NC_000017;NR_152515;NR_152516;AC007639;AC006948;AK129763;NC_018928;HG509397;AK000477;KF511236;NR_137280;NR_137281;HG509409;AC_000149;HG509408;HG509406;HG509405;HG509404;HG509403;HG509402;HG509…	17q24.3;17
LINC01186	long intergenic non-protein coding RNA 1186	Protein	16	101927574	ENSG00000236751;ENST00000446884.1;ENST00000446884	NC_018934;AAH15977;AL034402;BC015977;NR_110388;AMYH02039256;HG512520;NC_000023;DW451179;AL700385	Xp11.3
DICER1	dicer 1, ribonuclease III	Protein	3375	23405;299284;4333;192119	ENSRNOG00000010711;ENST00000541352;ENSMUST00000041987.6;ENSMUSG00000041415;ENST00000343455.7;ENSRNOP00000014405;ENSP00000444719;ENST00000526495.5;ENSP00000437256;ENST00000343455;ENSP00000343745;ENSP00000435681.1;ENST00000527414;ENSMUST00000041987;ENST00000541352.5;ENST00000527414.5;ENSRNOT00000014405;ENSMUSP00000043676.6;ENSRNOT00000014405.7;ENSP00000376783;ENSG00000100697;ENSP00000343745.3;ENSP0…	XM_017603283;XM_006515608;XM_006515609;BAE23515;BC029665;XP_017449987;XP_017449988;XP_017449989;BC098796;NG_016311;HD033101;BC068591;NM_030621;AY929255;AY929256;AY929254;CAB59269;XM_017603278;BAA78691;XM_017603279;XM_017603276;XM_017603277;NM_001271282;XM_017021120;XM_017021121;XP_008763126;XM_017021122;XM_017021123;XM_011536599;XM_017603281;XM_017603282;BM152875;XM_017603280;CH471061;AK137929;AA…	14q32.13
XIAP	X-linked inhibitor of apoptosis	Protein	3529	331;63879;11798	ENSMUST00000145065;ENST00000355640;ENSMUSP00000061074.3;ENST00000371199;ENSMUST00000055483.9;ENSMUST00000055483;ENSMUST00000145065.1;ENSP00000395230;ENSMUSP00000061074;ENSRNOP00000009336;ENSRNOT00000009336;ENSMUST00000115095;ENSP00000347858;ENSMUST00000115094;ENST00000355640.3;ENSP00000360242.3;ENSP00000347858.3;ENSMUST00000115095.8;ENSRNOG00000006967;ENSP00000360242;ENSMUST00000115094.7;ENSMUSG0…	CD548741;XM_006257506;XP_006541490;ABBA01036396;XM_006257508;ABBA01036397;XP_006541491;BAG36609;XM_006257509;ABBA01036394;ABBA01036395;XM_017318360;AK003723;EAX11860;EAX11861;H09548;NC_000086;AAG22969;EAX11859;XM_017318359;BC145861;AL672089;BAA85304;NP_071567;XP_006724817;AAI38529;Q9R0I6;XP_011529631;XM_017318361;XM_017318362;FB777857;BC030771;DA316362;BC032729;BQ423165;FB777841;AC_000042;AF31160…	Xq25
NEAT1	nuclear paraspeckle assembly transcript 1	Protein	1138	283131	ENST00000501122.2;ENSG00000245532	NR_131012;AH005586;GQ859162;HG503867;NR_028272;AC_000143;LK938844;NC_018922;AF001892;AF001893;LK938846;HG503866;LK938845;ABBA01024119;EF177379;AI590745;ABBA01024118;AF508303;AF080092;ABBA01024120;NC_000011;AP000944;AMYH02024958;AP000769;AK027191;U60873	11q13.1
MIR577	microRNA 577	Protein	140	693162	ENST00000385196.1;ENST00000385196;ENSG00000207931	NC_000004;AC_000136;AMYH02009958;LM609556;NR_030303;AC122938;NC_018915;ABBA01063846	4q26
LPAR5	lysophosphatidic acid receptor 5	Protein	342	381810;57121;500317	ENSMUST00000088292.6;ENSRNOT00000029053;ENSMUSP00000085630.5;ENST00000329858.8;ENSRNOT00000029053.5;ENSP00000393098;ENSMUST00000171989.2;ENSRNOP00000038032;ENSP00000393098.1;ENST00000431922.1;ENSMUSP00000132511;ENSMUST00000088292;ENSMUSG00000067714;ENSP00000327875.4;ENSMUST00000171989;ENST00000431922;ENSMUSP00000085630;ENSRNOG00000021401;ENSG00000184574;ENST00000329858;ENSRNOP00000038032.4;ENSMUS…	NM_001163269;XM_017593035;AF411112;DC329320;DC328599;NM_001142961;NM_001163268;XM_575667;XP_575667;AC115415;XM_008775836;XM_008775837;AY255621;XM_008775838;CH466523;XM_017593036;XM_017593037;XP_006506403;EDK99800;AAH33571;XM_017602860;AAHX01032859;XP_017448525;XP_017448524;EAW88776;EAW88775;XP_017448526;AC135892;AAI17529;NC_000012;AAH72394;EDM01880;XM_001063300;DQ892897;NM_020400;XP_008761519;XP_…	12p13.31
SIRT1	sirtuin 1	Protein	7557	93759;23411;309757	ENSMUSP00000101082;ENSP00000409208.1;ENSMUST00000020257;ENSP00000409208;ENSMUSG00000020063;ENSMUST00000020257.12;ENST00000432464.5;ENSP00000384508;ENST00000432464;ENSP00000384508.1;ENST00000406900.5;ENST00000212015;ENST00000406900;ENSP00000212015.6;ENSMUSP00000020257.6;ENSMUST00000105442.2;ENSMUSP00000101082.2;ENSG00000096717;ENSMUSP00000020257;ENSMUST00000105442;ENST00000212015.10;ENSP00000212015	AL136741;BX523319;NP_001300978;EDL97351;CH473988;EDL97350;DQ278604;AAR23928;XP_006256208;XM_017601789;XM_017601788;NM_012238;AI536263;XM_011243606;CAL48196;GM718527;BC165995;AK213131;AK074805;AAH12499;XM_006256146;AFI98394;XM_008772947;AF235040;BC152314;AAI65995;XP_006223939;BAE24339;AK289743;XM_006514342;XM_006514343;XP_011241908;NC_000010;NM_019812;BAG52006;Q96EB6;AAH06584;AMYH02023245;AK139946…	10q21.3
PPARG	peroxisome proliferator activated receptor gamma	Protein	15170	19016;25664;5468	ENSMUST00000000450.4;ENSRNOP00000045012;ENSP00000380196.1;ENSRNOG00000008839;ENSMUST00000171644.7;ENSMUSP00000000450.3;ENSRNOT00000051858.5;ENSRNOT00000082969.1;ENSP00000312472.6;ENSG00000132170;ENST00000287820;ENST00000397000.5;ENSMUSP00000000450;ENSRNOP00000012137.3;ENST00000309576.10;ENSP00000380196;ENSMUST00000203732.2;ENSP00000287820.6;ENST00000643197.1;ENST00000397010.6;ENST00000397012.6;EN…	ABK39950;Y12882;EF062478;BAD20647;EF062479;EF062476;EF062477;U01841;ABK39948;ABK39949;CAA73382;AY243584;AY243585;AY243582;AY243583;AAC51248;AB307692;KF457590;DQ894289;NM_001354666;NM_001354667;AH013272;NM_001354668;AH013273;BAA32540;AH013274;D83233;NM_001354669;BAD97248;CN701591;AC136055;AK027107;NP_005028;AC093174;EDM02155;EDM02154;NM_001354670;EDM02156;X90563;BAM71699;XP_006713271;AJ563369;NM_0…	3p25;3p25.2
NBDY	negative regulator of P-body association	Protein	14	550643	ENST00000374922.8;ENSP00000489583.1;ENSG00000204272	AL354865;NC_018934;EAW93234;CA444043;AMYH02039526;AMYH02039527;BC053962;NM_001348129;NC_000023;BC053960;A0A0U1RRE5;XP_024308162;AL158200;CAH56177;NR_015367;XM_024452394;BC062451;CH471154;AA131515;BC048131;NP_001335058;KF459114;BX537532	Xp11.1;Xp11.21
MSI2	musashi RNA binding protein 2	Protein	468	124540;360596;76626	ENST00000416426.6;ENSMUSP00000103541;ENSMUST00000107909;ENSMUST00000107908;ENSRNOP00000003164.7;ENSMUSG00000069769;ENSMUST00000092794.11;ENSP00000284073.2;ENSP00000313616.3;ENSRNOG00000025338;ENSP00000284073;ENST00000284073.6;ENST00000284073;ENSP00000414671.2;ENSMUSP00000090470;ENSMUST00000107909.7;ENSMUSP00000090470.5;ENSG00000153944;ENSMUST00000092794;ENSMUST00000107908.1;ENSRNOP00000003164;ENS…	DQ892317;AAHX01065389;AAHX01065387;AAHX01065388;XM_008775798;BX647939;BX664717;EAW94512;BC017560;BC001526;XP_011250280;HC944362;XR_001780073;AC015883;CR405681;AK295060;AAHX01065392;AAHX01065393;AAHX01065390;AK156439;AAHX01065391;XP_016879636;XP_016879638;XP_016879637;HC944374;XM_017604111;XM_017604110;XM_017604115;AK085831;XM_017604114;AK052351;XM_017604113;XM_017604112;AAH01526;BAE41407;AK136156…	17q22
FAS	Fas cell surface death receptor	Protein	8512	246097;14102;355	ENST00000355740;ENSRNOT00000025928;ENSP00000347426.2;ENSMUSP00000108091.2;ENSG00000026103;ENSMUSP00000108091;ENSP00000347979.2;ENSP00000349896;ENST00000357339.6;ENSP00000349896.2;ENSRNOP00000025928;ENSMUST00000025691.11;ENST00000355279.2;ENSP00000477997;ENSP00000347979;ENSMUSP00000025691;ENSMUSP00000025691.5;ENSMUST00000025691;ENST00000355279;ENST00000612663;ENSMUST00000112472.2;ENSRNOG0000001914…	EAW50148;EAW50147;CAD48930;CAD48931;CAD48932;NR_028036;NR_028033;NP_001140180;NR_028035;Z66556;NR_028034;NC_000085;EAW50152;BC061160;EAW50151;EAW50150;CAA45250;AL157394;AK290978;CAD48928;CAD48929;EU481974;NP_000034;BAF83667;EAW50149;BC065736;NM_007987;AAC16236;CH471066;AAC16237;BAD92598;XR_945732;NP_631933;XR_945733;X63717;X81342;AC_000041;CAA94430;CAA94431;NM_139194;AAH61160;AAB25700;AAHX0100018…	10q23.31;10q24.1
MIR592	microRNA 592	Protein	166	693177	ENST00000384959.3;ENST00000384959;ENSG00000207692	NG_029532;LM609568;CH236947;AC_000139;ABBA01057690;NC_000007;AC000364;AMYH02016703;NR_030323;NC_018918	7q31.33
SRC	SRC proto-oncogene, non-receptor tyrosine kinase	Protein	11303	20779;6714;83805	ENST00000373578.6;ENST00000373578;ENST00000373558.2;ENSP00000350941;ENSMUSP00000090237.4;ENSMUST00000092576.10;ENSRNOP00000012739.2;ENSRNOT00000012739.4;ENSRNOT00000012739;ENSP00000362680.2;ENSMUSP00000029175;ENSMUST00000029175;ENSRNOT00000080516.1;ENSP00000362659.2;ENSMUST00000092576;ENSG00000197122;ENSP00000362680;ENSMUSP00000029175.7;ENSRNOP00000071837;ENSRNOP00000012739;ENST00000358208;ENSMUS…	XM_017592065;XM_017592066;ACE86438;XM_017592067;CAN37623;XP_017447560;XP_017447561;AJ313177;AJ313176;AK208623;ABBA01006617;ABBA01006618;AY902331;ABBA01006619;AK146056;XM_017592068;XM_017592069;DQ120509;AAHY01012249;NM_001025395;CD364525;EDL96678;EDL96677;AAH11566;NP_033297;EDL96679;XP_017447555;AAHY01012248;XP_017447554;XP_017447557;EDL96676;NM_005417;XP_017447556;EDL96675;XP_017447559;XP_0174475…	20q12-q13;20q11.23
GPX1	glutathione peroxidase 1	Protein	2105	14775;2876;24404	ENST00000496791.1;ENSP00000391316;ENST00000643797.1;ENSP00000407375.1;ENSP00000495108.1;ENST00000419783;ENSMUSP00000081010.5;ENSG00000233276;ENST00000419349;ENSMUST00000082429.6;ENSMUSG00000063856;ENSP00000407375;ENSP00000391316.1;ENST00000419783.2;ENSMUSP00000081010;ENSMUST00000082429;ENSP00000495001.1;ENST00000646881.1;ENSP00000493593.1;ENST00000419349.2	BP205653;CAA31992;FQ220589;CAA31993;FQ234192;FQ230271;FQ232571;FQ235048;BY113381;FQ226321;FQ231369;BC007865;FQ233789;FQ223056;FQ139913;FQ235151;FQ235272;FQ235270;AK150548;AW611014;CH471055;FQ225000;FQ226453;FQ229963;FQ234509;FQ230947;HM005391;Y00433;BAE35760;AC121247;AK202661;S50336;FQ211099;FQ231942;AAH07865;FQ218170;NM_008160;BC058438;FQ226466;AK130160;FQ231374;NP_958799;FQ234402;NP_032186;AAH5…	3p21.31;3p21.3
GRK5	G protein-coupled receptor kinase 5	Protein	957	14773;2869;59075	ENSRNOT00000015687;ENSRNOG00000011439;ENSG00000198873;ENSMUSP00000003313;ENSMUSG00000003228;ENSP00000376609.2;ENSP00000376609;ENSRNOP00000015687.4;ENST00000392870.2;ENSMUSP00000003313.8;ENSMUST00000003313;ENSRNOP00000015687;ENST00000392870;ENSMUST00000003313.8;ENSRNOT00000015687.6	CH473986;BAG62974;NM_005308;BC114448;AAC09271;AL355273;NC_000085;EAW49395;XP_017173555;EAW49394;EAW49393;AAQ15205;AK097099;BC081792;BY289760;AMYH02023908;AMYH02023907;AAC09267;AMYH02023904;NC_000010;XP_006526760;AMYH02023906;AK313012;AMYH02023905;XP_006526761;P34947;XP_011538001;XM_017589632;XP_017445121;XP_017445122;ABBA01062901;XM_017589633;ABBA01062900;CH471066;AAH19379;EDL94586;AL583824;ABBA0…	10q26.11
AR	androgen receptor	Protein	13760	24208;11835;367	ENSMUSP00000052648;ENSP00000379358.2;ENST00000396043.2;ENSG00000169083;ENSP00000421155.1;ENSRNOP00000009129.5;ENST00000374690.8;ENSP00000479013.1;ENST00000396043;ENSP00000363822.3;ENSP00000363822;ENST00000504326.5;ENST00000374690;ENSRNOG00000005639;ENSMUSG00000046532;ENST00000613054.2;ENSMUST00000052837.8;ENSRNOT00000009129.7;ENSP00000379358;ENSMUSP00000052648.7;ENSRNOP00000009129;ENSMUST00000052…	ADZ17334;AL158016;M21748;EDL14205;NP_001334992;NC_000086;NP_001334993;NP_001334990;NP_038504;AAB19916;AL844866;NM_001011645;X64586;AI352339;NM_012502;NP_000035;M77691;AAB60346;AC_000042;M23263;M23264;AHW56411;AABR07039075;JB048765;M37890;AABR07039076;AABR07039077;AABR07039078;AABR07039079;AC_000155;P19091;NC_018934;M63505;KJ534771;P10275;M58158;CCV20035;M63504;AK162901;X59590;M35847;X59591;M35848…	Xq12
SLC7A5	solute carrier family 7 member 5	Protein	1086	20539;50719;8140	ENSRNOT00000025784.2;ENSP00000261622;ENSRNOP00000025784;ENSMUST00000045557;ENST00000261622.4;ENSMUSP00000041557;ENSMUSG00000040010;ENSRNOT00000025784;ENSMUSP00000041557.8;ENST00000261622;ENST00000565644;ENSRNOG00000018824;ENSP00000261622.4;ENSG00000103257;ENSRNOP00000025784.1;ENSMUST00000045557.9;ENSP00000454323	AB017189;AK192999;AK197765;AAK16501;AK199144;BAE25012;AK197882;AAH13739;AB015432;BC014177;AK203738;AK187399;AK200334;Q9Z127;AAH42600;U00995;AK195455;AK198044;AAHY01196010;BAA75746;NM_003486;AAHY01196011;AAA35780;AAH26131;XM_006721287;XM_006721286;AB023721;CAJ58680;AK199365;AK148134;AK194909;AC_000148;AMYH02032627;AK193936;AMYH02032626;AF077866;EDL92732;AK197058;AC_000030;AK208758;NC_000074;BAA755…	16q24.2;16q24.3
GRB14	growth factor receptor bound protein 14	Protein	239	58844;2888;50915	ENSP00000263915;ENSMUSP00000028252.7;ENSRNOP00000072564.1;ENSRNOP00000072564;ENSRNOP00000046233;ENSP00000263915.3;ENST00000263915;ENSMUST00000028252.13;ENSMUSG00000026888;ENSRNOG00000052498;ENSRNOT00000089243;ENSRNOG00000031396;ENST00000263915.7;ENSRNOT00000089243.1;ENSMUSP00000028252;ENSG00000115290;ENSRNOT00000052395;ENSMUST00000028252	AMYH02005118;AMYH02005119;Q14449;AK301961;DC359097;BC145913;EAX11343;EAX11342;NC_000002;XM_005246477;NM_016719;AC110086;AMYH02005120;BAB27256;AMYH02005121;CN266581;NM_001303422;XP_024308584;XP_024308583;CH471058;BC021820;Q9JLM9;AK302129;AAC61478;CH466519;XP_011509324;BAH13632;AL929129;BAH13595;ACE86896;NC_000068;AK147041;XR_427085;NP_001290351;XP_005246534;AAI45914;NG_052839;AL928703;BAE27629;AC1…	2q24.3;2q22-q24
SREBF1	sterol regulatory element binding transcription factor 1	Protein	3647	78968;6720;20787	ENSRNOG00000003463;ENSMUST00000134660.7;ENSMUSP00000122934.1;ENSMUSP00000120777.1;ENSRNOT00000004753.5;ENSRNOP00000050057.3;ENSRNOT00000047053;ENSMUSP00000020846;ENSMUST00000144942.1;ENSP00000348069;ENSMUSP00000120777;ENSMUST00000144942;ENSRNOP00000004753.6;ENSP00000261646.5;ENSMUSP00000122934;ENSP00000261646;ENST00000261646.9;ENSRNOP00000050057;ENSG00000072310;ENST00000355815;ENST00000261646;ENS…	XP_006532779;AB072350;XP_006532777;XP_006532778;AF286469;XP_006532776;BAG06743;AK194244;XM_011248845;BAG06742;BAG57207;U00968;AK158269;AAB28522;AAB28523;BAC35068;AAH56922;BC026962;BI906407;NP_004167;BAG59620;AC_000149;AK169607;AF286470;NM_001321096;CH471196;P36956;XM_017024970;XM_017024971;BC056922;AK091131;XP_006532780;NC_000077;BE208013;BAA74795;AC_000033;BAG53027;NM_001276707;NM_001276708;NM_0…	17p11.2
SMURF1	SMAD specific E3 ubiquitin protein ligase 1	Protein	1014	690516;57154;75788	ENSRNOP00000031927;ENST00000361368.6;ENSG00000198742;ENSP00000354621.1;ENSMUST00000110677.7;ENSRNOG00000000999;ENSRNOT00000084577.1;ENSMUSP00000098029;ENSMUST00000110677;ENSP00000354621;ENSMUSG00000038780;ENSP00000355326.2;ENSMUSP00000106305;ENSMUSP00000106305.1;ENST00000361125;ENSMUST00000085684;ENST00000361368;ENSMUSP00000082827;ENSRNOP00000031927.4;ENSMUST00000085684.10;ENSMUST00000100461;ENSR…	XP_006248944;NM_020429;NC_000007;AAC62434;CH466529;NP_083714;AK015264;AL833673;XP_016867946;XM_005250507;AABR07035369;AF199364;AL834242;CX568994;BC144414;AK154491;AAH29097;XM_006248882;NM_001038627;XM_011241017;XM_011241016;BAC65816;BAE32623;AABR07035370;NW_017852929;AK122534;AK034736;BC136804;XP_017453951;BAC28813;XM_017598462;XP_011239319;XP_006716125;XP_006716124;XP_008767224;AAHY01050579;AB04…	7q22.1
MIR613	microRNA 613	Protein	234	693198	ENSG00000207983;ENST00000385248;ENST00000385248.1	NC_018923;AC007215;NC_000012;ABBA01067849;NR_030344;AMYH02026064;AC_000144	12p13.1
SRP72	signal recognition particle 72	Protein	128	66661;498351;6731	ENST00000642900.1;ENSP00000424576;ENSMUST00000101087.9;ENSMUST00000101087;ENSG00000174780;ENST00000510663.6;ENSMUSP00000098648;ENST00000510663;ENSP00000342181;ENSMUSP00000098648.3;ENSP00000424576.1;ENSP00000495128.1;ENSMUSG00000036323;ENST00000342756	XP_024309960;CH473981;NR_151856;BM985419;AK133784;BC107914;XM_024454192;BC158784;NC_000004;BC105583;AAHY01045960;XM_008770133;AAC97490;CH471057;AAQ13423;BC141425;BAE23806;BC056901;BC019196;BC058769;NP_079967;BY647692;NM_025691;BC017057;BC088335;BC032609;AAI58785;AC114666;NC_005113;BC160164;AAH40134;AC_000027;EAX05495;BX537991;NG_032796;EU794663;BY393170;AAI60164;BAB30981;AAI41426;AF038851;NC_0000…	4q11;4q12
GDF15	growth differentiation factor 15	Protein	2417	9518;23886;29455	ENSMUSG00000038508;ENSG00000130513;ENSMUST00000003808.7;ENSRNOP00000026652;ENST00000252809;ENSRNOT00000026652;ENSP00000252809;ENSMUST00000110103.1;ENSMUSP00000105730.1;ENST00000252809.3;ENSMUST00000003808;ENSMUSP00000105730;ENSRNOT00000026652.3;ENSRNOG00000019661;ENSP00000252809.3;ENSMUSP00000003808;ENSMUST00000110103;ENSMUSP00000003808.7;ENSRNOP00000026652.1	NW_001841750;EDL28851;BC008962;CH474031;AB000584;NP_004855;AK160927;ABBA01051260;BT019465;NM_011819;AAH00529;NC_000019;AAC39537;EAW84694;BAE34924;AAH67248;NP_062089;U88323;NM_019216;CH471106;AAB88913;Q9Z0J7;XM_006509669;Q9Z0J6;NC_005115;Q99988;AF008303;AK159242;AF003934;XP_024307557;NM_004864;BC067248;AMYH02035732;AC_000030;AC_000151;EDL90718;NC_000074;BC000529;AJ011970;BQ901034;NC_018930;U51731;…	19p13.11
ETHE1	ETHE1, persulfide dioxygenase	Protein	140	292710;23474;66071	ENSG00000105755;ENST00000292147;ENSMUST00000077191.6;ENSRNOT00000027075;ENST00000292147.6;ENSRNOP00000027076;ENSMUSP00000076433;ENSRNOG00000019982;ENSRNOP00000027076.4;ENSP00000292147;ENSP00000292147.1;ENSRNOT00000027075.6;ENSMUSG00000064254;ENSMUST00000077191;ENSMUSP00000076433.6	AAH83162;AI467554;AAHY01059962;AI879202;XM_011526685;ALQ34025;NM_001106234;ALQ34024;ALQ34023;NM_001364014;NG_008141;BAB16409;AAH10592;AAH08250;CAL37682;AC018758;FQ221207;XP_017167710;NC_000019;Q9DCM0;NP_075643;AAH94044;XP_011524987;BAA34595;NM_023154;AC161166;CH466593;NP_001099704;AK189166;AAHX01004252;D83198;BC083162;O95571;AMYH02036164;AMYH02036165;BC008250;BG706505;AC_000029;BP252912;EAW57195;…	19q13.31
MIR622	microRNA 622	Protein	121	693207	ENST00000385123;ENSG00000207858;ENST00000638396.1;ENSG00000283783	NC_000013;NC_018924;AL354915;AMYH02028461;NR_030754;AC_000145;ABBA01027249	13q31.3
ARG2	arginase 2	Protein	1156	11847;29215;384	ENSRNOG00000053811;ENSP00000261783.3;ENSRNOT00000083433;ENSRNOG00000011139;ENSRNOP00000073568;ENSRNOT00000083433.1;ENSMUSG00000021125;ENSMUSP00000021550.6;ENST00000261783;ENSMUST00000021550.6;ENSP00000261783;ENSMUST00000021550;ENST00000261783.3;ENSRNOT00000015083;ENSRNOP00000073568.1;ENSMUSP00000021550;ENSG00000081181;ENSRNOP00000015083	CAV28605;P78540;AL049779;AC154585;O08701;D86724;EDM03719;AH007004;EDL02638;DV039756;NC_000014;AF045965;AF045963;AF045964;AF045961;GM836002;AF045962;AAC22548;AF045960;AAC78460;CH466590;CH471061;AAM34681;BC001350;AF045959;NP_033835;CBX47614;AL135439;O08691;CR536550;NM_019168;AC_000146;BC029050;NC_000078;AAHY01101622;BC023349;BAG35387;AAH01350;AC_000034;AY074489;AK137142;AF032466;D86928;AABR07064962…	14q24.1
SSR1	signal sequence receptor subunit 1	Protein	400	361233;6745;107513	ENST00000489567;ENSMUST00000021864;ENSMUST00000225246.1;ENSP00000420730.1;ENST00000244763;ENSRNOG00000014165;ENSP00000244763.4;ENSMUSP00000021864.6;ENSRNOP00000019040.2;ENSRNOP00000071334;ENSRNOT00000077994.1;ENSP00000420730;ENST00000244763.8;ENST00000489567.5;ENSRNOT00000019040.4;ENSP00000244763;ENSMUST00000021864.7;ENSRNOT00000019040;ENSRNOT00000077994;ENSMUSG00000021427;ENSRNOP00000071334.1;EN…	BAE39823;AK026687;AY993942;NC_000006;AK025753;AK178602;NP_003135;AAD48778;AK167793;AK046040;AK291550;CA424805;AK166235;NM_025965;EAW55204;EAW55203;AK075562;EAW55202;AK078039;AAK82421;CR936719;AAH98008;AY321345;P43307;BAF84239;EU176743;BAB27245;XM_006253835;NM_001360842;AAH07710;CT010477;XM_006516523;XM_006516524;EDL98266;AK190552;ABW03544;AF326229;AJ420492;FQ230054;AAH11255;BI553058;AK216946;BAC1…	6p24.3
MIR618	microRNA 618	Protein	79	693203	ENSG00000208022;ENST00000385287.1;ENST00000385287	NC_018923;AMYH02026831;NC_000012;LM609576;ABBA01053490;AC_000144;NR_030349;NG_050580;AC068798	12q21.31
BAG3	BCL2 associated athanogene 3	Protein	1287	9531;29810;293524	ENSRNOP00000027616;ENSMUST00000033136.8;ENST00000369085.7;ENST00000369085;ENSMUSP00000033136;ENSRNOT00000027616.6;ENSG00000151929;ENSMUST00000033136;ENSMUSG00000030847;ENSRNOG00000020298;ENSP00000358081;ENSP00000358081.3;ENSRNOT00000027616;ENSMUSP00000033136.7;ENSRNOP00000027616.4	NM_001011936;AABR07005786;BC006418;BAB30278;KT583949;AK313026;BAA95066;Q9JLV1;AK016510;EDM17171;CAC08500;AK007414;AAF69592;NC_000010;AAH85857;ABM87771;AAD16122;CH471066;BAF84022;AAH06418;BC107786;NM_013863;AC130474;AMYH02023911;AAHY01066526;AMYH02023910;AF127139;AK291333;AAHY01066527;AAHX01008584;AAF26840;AAH14656;AC_000029;BC085857;AL137582;NG_016125;AAI07787;AK222800;NC_000073;AK187655;DQ631552…	10q25.2-q26.2;10q26.11
NCOA3	nuclear receptor coactivator 3	Protein	1683	84584;17979;8202	ENSP00000361066;ENSG00000124151;ENSP00000361065;ENST00000372004.7;ENST00000372004;ENSMUSG00000027678;ENST00000371997;ENSMUST00000109252;ENST00000371998;ENSMUST00000109252.7;ENSP00000361073.1;ENSMUSP00000104875.1;ENSP00000361065.3;ENSP00000361066.3;ENSMUST00000088095.5;ENSP00000361073;ENSMUST00000088095;ENSRNOG00000005616;ENSRNOT00000007768.7;ENST00000371998.7;ENSMUSP00000085416.5;ENST00000371997.…	AL353777;CA450268;XP_017458178;XP_017458177;XP_017458176;XP_017458175;ABO43042;Q9EPU2;NP_006525;AK137507;BAD93100;XM_017316178;O09000;AL589902;AK308346;AB209863;BM692321;BC088343;AA462879;AAH93478;AAHX01026450;AAG42837;XP_011237649;NP_858045;BU588121;XM_011239347;AF322224;EAW75702;BAE25022;AL034418;BC119001;AAHY01012657;XM_006498888;AAHY01012656;AK302595;Q9Y6Q9;NM_006534;BAG63841;NM_008679;AAHY01…	20q12;20q13.12
MIR625	microRNA 625	Protein	172	693210	ENST00000385047;ENST00000385047.1;ENSG00000207781	NC_000014;NR_030355;NC_018925;AMYH02029379;AL355840	14q23.3
MIR639	microRNA 639	Protein	56	693224	ENST00000384974.1;ENSG00000283822;ENST00000384974;ENSG00000207707	ABBA01029663;NC_018930;NG_028336;AC009004;AC_000151;NR_030369;AMYH02035621;NC_000019	19p13.12
CBX7	chromobox 7	Protein	221	52609;362962;23492	ENSRNOP00000022631;ENSRNOT00000077731.1;ENSMUST00000089293;ENSMUSP00000105245;ENSMUST00000089293.10;ENSP00000384035.3;ENSRNOT00000022631.6;ENSP00000216133.5;ENSMUST00000109616.8;ENSG00000100307;ENST00000401405;ENSMUSP00000086708.4;ENSRNOT00000022631;ENSMUST00000109616;ENSP00000384035;ENSMUSP00000086708;ENST00000401405.7;ENSRNOP00000074584.1;ENSRNOT00000077731;ENSRNOG00000016875;ENST00000216133.9;…	AL031846;XM_006724177;XM_006724178;XP_006536464;XP_006536465;XM_006724174;XM_006724175;XM_006724176;NM_175709;NP_954548;AC134056;AC113595;XM_011530025;XP_011243992;XP_011243993;XP_011243994;XP_006724240;XP_006724241;NC_000081;XM_011245692;XM_011245691;NT_187001;XM_011245690;AK192508;NP_783640;NM_199117;XM_005261413;AY453793;AC_000037;EDL04620;BC042657;BC021398;NM_144811;BQ571764;AAY68391;CU019616…	22q13.1
ST13	ST13, Hsp70 interacting protein	Protein	260	81800;6767;70356	ENSRNOG00000019070;ENSMUSP00000130195;ENSG00000100380;ENSP00000216218.3;ENSMUST00000172107;ENSMUSG00000022403;ENSRNOT00000025925.3;ENST00000216218;ENSMUSP00000130195.1;ENST00000216218.7;ENSRNOT00000025925;ENSRNOP00000025925.2;ENSMUST00000172107.7;ENSP00000216218;ENSRNOP00000025925	AY513286;U28918;AK205875;NP_003923;AAHY01123774;AAH78804;AAHY01123773;HM005646;FQ228746;AY826824;AY826825;AAI39725;NC_000081;AAH71629;AK159149;AAC97526;AAB38382;AK151631;BAE32748;CAK54617;AK154658;NP_112384;BAE30565;AC109153;CR456586;EDM15726;AC_000037;BC015317;AK003545;AAHX01051846;BC107148;BC078804;BC139724;BAE27733;AK013981;AK312399;AK147169;BAE40430;CU013186;BC071629;CU013474;NP_001265518;AK2…	22q13.2
MIR20B	microRNA 20b	Protein	427	574032	ENST00000384977;ENSG00000284043;ENST00000384977.1;ENSG00000207710	NC_018934;AMYH02040525;AY785943;NR_029950;LM608976;NC_000023;AC002407;ABBA01042404;AC_000155	Xq26.2
GSN	gelsolin	Protein	1984	296654;227753;2934	ENST00000545652;ENSP00000445823;ENST00000449733.7;ENST00000436847;ENSP00000377882;ENST00000341272;ENSRNOT00000078939.1;ENSP00000362914;ENSP00000340888;ENSP00000362924.4;ENSMUSP00000144561.1;ENST00000373818.8;ENSMUSP00000028239.6;ENST00000449733;ENSMUST00000201185.3;ENST00000545652.6;ENST00000394353.7;ENSMUSG00000026879;ENSP00000445823.1;ENST00000373808;ENSMUST00000028239;ENSP00000416586;ENSP00000…	XR_001746283;AK304675;AL832070;NG_012872;AL049930;AK153029;AK212201;NP_937895;AK146969;AAHX01020907;AAHX01020906;NP_001339990;AK096280;NP_001339991;NP_001339992;NP_001339993;NP_001339994;BAE41291;NP_001339995;NP_001339996;NP_001339997;NP_001339998;AK168532;NP_001339999;AK125819;AI742454;AK192738;AK193706;NP_001339982;NP_001339983;XP_016870137;CAA28000;XM_006234040;NP_001339984;NP_001339985;NP_001…	9q33.2;9q33
CEMIP	cell migration inducing hyaluronidase 1	Protein	344	80982;55910;57214;308797	ENSRNOT00000036343.5;ENST00000220244.7;ENSMUST00000064174;ENSMUSG00000052353;ENSRNOT00000036343;ENSP00000220244.3;ENST00000356249.9;ENSP00000348583;ENSP00000220244;ENST00000394685;ENSMUSP00000063277.5;ENSP00000378177;ENSRNOP00000037364;ENSP00000378177.3;ENSMUST00000064174.11;ENSMUSP00000063277;ENSRNOP00000037364.5;ENSG00000103888;ENSRNOG00000012442;ENST00000220244;ENST00000356249;ENSP00000348583.…	XM_001063314;XM_006508353;AK036809;XM_006508354;AAH56981;XP_024305769;AC101659;AB839072;AB033025;XP_006720683;AAI15874;XM_017590167;AY007815;XP_005254625;AY007814;XP_005254624;AY007811;XM_218855;NP_001280233;AC023302;BAA86513;XM_008759616;AY581148;AK000465;XM_008774601;XP_017445656;NC_000015;NP_109653;NP_001280227;AAG41062;XM_006508352;NM_018689;BC056981;AAG41061;BC166552;NM_030728;AK026540;XM_02…	15q25.1;15q24
ATG16L1	autophagy related 16 like 1	Protein	751	363278;55054;77040	ENSMUSG00000026289;ENSG00000085978;ENSP00000362625.5;ENSRNOT00000080482;ENSRNOT00000080482.1;ENST00000392021;ENST00000392020;ENST00000392017.8;ENSRNOG00000017913;ENSMUST00000027512;ENSMUST00000113186.7;ENSMUST00000113190;ENSMUSP00000027512;ENSMUSP00000108815.2;ENSRNOP00000024445;ENSMUSP00000108811.1;ENSP00000375873.1;ENSP00000375875.4;ENST00000373525;ENSP00000318259.6;ENSP00000362625;ENST00000347…	AAHX01061347;AAHX01061348;NP_060444;AK131120;AAH49122;NW_011332690;AAY14860;AC102630;AABR07068279;BAL42358;XM_006245419;EV774911;BAJ13475;BAJ13474;XM_005246084;XM_005246082;BAA91413;XM_005246086;BC033362;BC013411;XR_953240;ABBA01001947;DB084962;XM_006245420;CH471063;XP_006530013;CK473997;NC_000067;AK123876;BAC27201;BAE33214;DB474638;BAE37254;Q676U5;EDL40148;AB087879;EDL40144;EDL40145;EDL40146;EDL…	2q37.1
LRRC52	leucine rich repeat containing 52	Protein	15	440699;284684;289199;240899	ENSRNOG00000004356;ENSMUST00000036643;ENSMUST00000036643.5;ENSRNOT00000005768.7;ENSMUSP00000047213.4;ENSP00000294818.1;ENST00000294818;ENSRNOT00000005768;ENSMUSG00000040485;ENSRNOP00000005768.4;ENSMUSP00000047213;ENSRNOP00000005768;ENST00000294818.1;ENSG00000162763;ENSP00000294818	BC087947;NC_000001;CH466520;Q5M8M9;AC_000023;NM_001005214;NM_001077434;NP_001005214;AAI26100;NM_001013382;AAI32982;EDL39179;AAI32984;AAHY01001118;AAHY01001119;AL157714;BC126099;AMYH02002065;CH473958;AC_000133;AABR07021691;NC_018912;EDM09281;Q8N7C0;AK098677;AC113970;AC_000081;NC_000067;AAH87947;NC_005112;AAHX01076541;BAC05375;AAHY01001120;AA725678;BC132981;ABBA01047282;BC132983;NP_001070902;AK0151…	1q24.1
RBM10	RNA binding motif protein 10	Protein	226	236732;8241;64510	ENSMUST00000084383;ENSMUST00000115375.7;ENST00000377604.7;ENSMUSP00000136209;ENSMUST00000177738;ENSMUSP00000111033.1;ENST00000628161;ENSP00000328848.8;ENSMUSP00000111031.1;ENSRNOP00000011317;ENSMUST00000084383.9;ENSMUST00000115374;ENSMUST00000115375;ENSMUSP00000111031;ENSMUSP00000111032;ENSMUST00000177738.7;ENSP00000366829.3;ENSRNOG00000008472;ENSRNOT00000011317.6;ENSRNOP00000011317.5;ENSMUSP0000…	XP_024308233;XP_024308232;XP_024308231;AL672073;CH471164;BX537969;NC_000086;CAB70731;BAC65490;AAH93519;XP_024308227;XP_024308226;XP_024308225;NM_001204467;NM_001204468;XM_006724563;XP_024308229;XP_024308228;XM_017029884;AC120727;XM_017029885;AK214976;NM_001204466;BAA12144;AK145991;XP_024308230;CAL37951;NM_001358903;AK158386;NP_690595;XM_006527618;NM_001358904;AK025854;NM_001358905;XM_006527619;AC…	Xp11.3;Xp11.23
TRNT1	tRNA nucleotidyl transferase 1	Protein	87	100911093;51095;312616;70047	ENSMUST00000057578.15;ENSMUSP00000108874;ENSMUSP00000060900;ENSMUSP00000108873;ENST00000280591.10;ENSMUST00000113248;ENSMUSP00000060900.9;ENST00000280591;ENSMUST00000057578;ENSMUSP00000108873.1;ENSRNOT00000008526.7;ENSRNOP00000008527;ENSP00000280591.6;ENSRNOG00000006432;ENSG00000072756;ENSP00000280591;ENSP00000415100;ENST00000434583;ENSRNOT00000008526;ENSMUSG00000013736;ENSMUST00000113247.7;ENSMU…	AK152739;Q8K1J6;AAHX01032108;BC105612;ABBA01020485;AK139764;AAHX01032109;XR_590426;NC_000003;XR_590425;XM_011533776;BAE22664;XM_006506581;BC095841;XM_006506580;XM_011533777;CH466523;XM_011533778;XP_006506644;NM_182916;XP_006506645;CAL38138;XP_006506643;AK135791;BU755617;XP_011532078;XP_011532079;NG_041800;CH471055;XR_001740169;XR_001740168;AF151805;Q96Q11;AM392669;EU832347;AAH12537;AK010662;XP_01…	3p26.2;3p25.1
PRAME	preferentially expressed antigen in melanoma	Protein	393	4136;23532	ENSP00000385198;ENSP00000381726.1;ENSP00000381728.2;ENST00000398741.5;ENSP00000384343;ENST00000402697.5;ENST00000405655.7;ENST00000543184.5;ENST00000402697;ENST00000543184;ENST00000398743.6;ENSP00000445675.1;ENST00000398741;ENST00000398743;ENSP00000445675;ENSP00000381726;ENSP00000385198.1;ENSP00000381728;ENSP00000384343.3;ENST00000405655;ENSG00000185686	CAK54580;EAW59521;EAW59520;EAW59523;EAW59522;P78395;BAG35634;AF025440;BC039731;NG_000002;BM015464;ABBA01055086;NP_001305055;NP_001305056;XP_006725465;NM_006115;DQ893473;EAW59518;EAW59519;AFX65483;AFX65484;AFX65485;XM_006725402;BC022008;NM_206953;NP_006106;NM_001291719;NM_001318127;NM_001318126;ABM84399;NM_001291717;NM_001291715;NM_001291716;ABBA01055087;BQ432004;BC014074;CF121110;NT_187629;CAG304…	22q11.22
STAT3	signal transducer and activator of transcription 3	Protein	13784	25125;20848;6774	ENST00000264657.9;ENSMUST00000092671.11;ENSMUSP00000090342;ENST00000404395.3;ENSMUST00000103114.7;ENSG00000168610;ENST00000588969.5;ENSMUSP00000120152;ENSRNOT00000026760.4;ENSP00000384943;ENSP00000467985.1;ENSP00000384943.3;ENSMUST00000103114;ENSP00000467000.1;ENSMUSP00000090342.5;ENSP00000467000;ENSMUSG00000004040;ENSP00000467985;ENSRNOP00000026760;ENST00000404395;ENSP00000264657;ENSMUSP00000120…	AJ012463;AAH03806;BC008044;BC029783;JX296649;JX296647;BAE26464;JX296648;JX296641;JX296642;BY301717;JX296640;JX296645;JX296646;JX296643;NW_001072672;JX296644;FQ223504;AAH19168;ABZ92186;AK024535;XM_011248846;AK161906;JX296658;JX296659;JX296652;JX296653;AAHY01199405;AY572796;JX296650;JX296651;JX296656;JX296657;FQ225489;JX296654;JX296655;U30709;NM_012747;EDL01234;BC067119;AAHX01066019;AAH14482;CB3216…	17q21.2;17q21.31
GSTM1	glutathione S-transferase mu 1	Protein	1329	2944;14863;24424	ENST00000349334.7;ENSRNOG00000019094;ENSP00000311469;ENSMUSG00000040562;ENSRNOP00000025939.1;ENSRNOT00000025939.4;ENSMUSP00000012348;ENST00000349334;ENSMUST00000012348;ENST00000309851;ENSRNOT00000025939;ENSMUSP00000012348.2;ENSP00000234981;ENSMUST00000012348.8;ENST00000309851.9;ENSG00000134184;ENSP00000234981.4;ENSRNOP00000025939;ENSRNOG00000018937;ENSP00000311469.5	AU042962;FQ218547;HQ448375;AAHY01029993;CAA30821;FQ214985;GQ129273;GQ129274;X68676;AAT06767;AAT06768;AI838612;KJ535021;XP_017446116;AC000032;AC000031;AAA41285;BC024005;NC_000001;CAA48636;DB459176;S62935;NP_803175;CAG46666;AY532927;J03914;AAD13938;NW_001841066;AY532926;AAA41296;NP_000552;NM_146421;KJ534858;ADQ32855;KJ534857;KJ534856;AY510272;EDL81904;NM_177426;J04696;P15626;XM_017590627;NC_000069;…	1p13.3
PRKAR1A	protein kinase cAMP-dependent type I regulatory subunit alpha	Protein	866	19084;5573;25725	ENST00000358598;ENSG00000108946;ENSP00000445625;ENSP00000468106;ENSP00000351410;ENST00000536854;ENST00000589228;ENSP00000376475;ENSMUST00000106677.7;ENSP00000445625.1;ENSP00000376475.1;ENSP00000464977.1;ENST00000588188.6;ENST00000586397;ENSP00000466459.1;ENST00000586397.5;ENST00000392711;ENSRNOP00000067771;ENSMUSG00000020612;ENSP00000464977;ENST00000358598.6;ENST00000392711.5;ENST00000589228.5;EN…	XM_006532509;BAE30057;BAC34516;AK049832;BAE31820;CAA68925;Q9DBC7;AAH36285;EAW89061;EAW89060;AK150427;DA413808;AK152044;NM_001276290;EAW89065;EAW89064;CR749311;EAW89063;EAW89062;DA219203;XM_006532510;XM_006532511;AW732104;CAB94718;AJ278427;DQ894959;XP_017169829;AK097580;NM_002734;XP_008766533;AK027916;DQ364679;ABM85885;BAE34559;XM_008768311;AJ278429;AC_000149;NP_001263219;NP_001263218;DQ364681;DQ3…	17q24.2
PRDX6	peroxiredoxin 6	Protein	1123	11758;94167;9588	ENSRNOP00000030323.4;ENSMUSP00000050703.4;ENSRNOG00000002896;ENSRNOT00000034583;ENSMUSG00000026701;ENSMUSP00000071636.5;ENST00000340385;ENSG00000117592;ENSMUSP00000050703;ENSP00000342026;ENSP00000342026.5;ENSMUST00000051925.4;ENSRNOP00000030323;ENSRNOT00000034583.6;ENSMUSP00000071636;ENSMUST00000051925;ENSMUST00000071718;ENSMUST00000071718.11;ENST00000340385.5	O08709;AK289352;EU794652;AAC53277;ABO65079;NM_007453;Y12883;NC_000001;O35244;AAB66341;EDM09417;EDM09416;NP_001290337;HH826019;CAA73383;BAE36544;BC013489;NM_053576;CAH59743;BAC36244;AAC63376;AK030413;CH471067;XM_006496624;NP_446028;AK035097;AAP21829;FQ218168;AC115751;NC_000067;AK161710;NC_005112;AK168223;AMYH02002154;AMYH02002155;BAD32166;NM_004905;AK300680;AK081980;EAW90944;AAD03716;AAH35857;EAW9…	1q25.1
GSTT1	glutathione S-transferase theta 1	Protein	973	2952		CAI44003;DQ896757;BG536639;AP000351;BC050410;BF343733;DQ893480;BAB39498;XM_005261589;BC064833;AF435971;XM_005261588;XM_005261587;NM_001293813;CA313466;NM_001293812;NM_001293811;NM_001293810;AB057594;BC007065;CA487832;BX401239;NM_001293809;NM_001293808;NM_001293807;EAW59631;NP_001280743;EAW59630;EAW59633;BM765626;EAW59632;EAW59635;EAW59634;BT019951;AL359937;NT_187633;NP_001280740;NP_001280742;NP_0…	22q11.23
NQO1	NAD(P)H quinone dehydrogenase 1	Protein	2867	18104;1728;24314	ENSP00000368335.3;ENSP00000368335;ENSP00000368334.2;ENSP00000368334;ENST00000439109;ENSRNOG00000012772;ENSP00000319788;ENSMUSG00000003849;ENSRNOT00000017174.5;ENSRNOT00000017174;ENST00000320623.9;ENSG00000181019;ENST00000379047;ENSRNOP00000017175;ENST00000439109.6;ENST00000379046;ENSRNOP00000017175.4;ENSMUST00000003947;ENSMUSP00000003947;ENSP00000398330.2;ENSP00000398330;ENST00000320623;ENSP00000…	Q64669;ABBA01025538;BM452267;NP_000894;BAG61007;AAH04579;AV729122;CH466525;BM052991;AK307533;AK297125;NM_017000;AMYH02032288;AK157369;EDL92478;ABM87138;AH002240;NC_000016;AK316246;AY425712;AH002241;NM_001025434;NM_001025433;AK075568;P05982;AY281093;AAA59940;X17464;M33039;BE903613;S75951;AAHY01074267;AAHY01074268;BQ775231;J02679;AA982077;BC004579;CBX47455;NC_005118;AAHX01098216;AAA41988;NM_0012861…	16q22.1
STK4	serine/threonine kinase 4	Protein	1653	58231;311622;6789	ENSRNOT00000066657;ENST00000372801.5;ENSMUST00000018353;ENSMUSP00000018353.7;ENST00000372806.7;ENSMUSP00000018353;ENSP00000361892.3;ENSRNOP00000061873.1;ENST00000372801;ENSMUST00000018353.13;ENSRNOT00000066657.1;ENST00000372806;ENSP00000361887;ENSP00000361892;ENST00000488618.1;ENST00000487587.2;ENSG00000101109;ENSRNOP00000061873;ENSP00000361887.1;ENSMUSG00000018209;ENSRNOG00000013529	BM455776;NM_001352385;AK309169;XM_017028029;AAH93768;XP_016883518;XP_005260588;XP_011527320;XP_005260587;XP_011527321;XP_011527322;AF271360;XP_005260589;AABR07054562;XP_006500027;XP_016883519;XP_006500026;BU902081;CAA80917;AAH29511;XM_017028031;XM_005260533;XM_017028032;AK030098;XM_017028033;EDL96550;XM_005260530;XM_005260531;XM_017028030;XM_005260532;AK027088;XM_006723870;XP_016883521;BC042861;X…	20q13.12;20q11.2-q13.2
MET	MET proto-oncogene, receptor tyrosine kinase	Protein	13691	24553;17295;4233	ENST00000436117.2;ENSMUSP00000111103;ENSMUST00000080469.11;ENSRNOT00000009662;ENSG00000105976;ENSMUSP00000111102;ENSRNOT00000086902.1;ENST00000397752.7;ENSMUSP00000079324;ENSP00000380860.3;ENSP00000410980.2;ENSP00000380860;ENST00000397752;ENSP00000317272;ENSRNOT00000086902;ENSRNOP00000070486;ENSMUSP00000079324.5;ENSRNOG00000052745;ENSMUSG00000009376;ENSRNOP00000070486.1;ENSP00000317272.6;ENSRNOP0…	EAW83509;XM_006505002;EU826576;CH236947;EU826577;EU826578;EU826579;EU826572;AF352173;AAF66137;EU826573;EU826574;EU826575;EAW83507;EU826570;EAW83508;EU826571;AH007003;EAW83510;EAW83511;BC016592;BC127890;XM_006236129;CJ131939;CAB56793;EU826580;EU826581;NM_001127500;ABX52004;XM_006715989;XM_006715988;NP_000236;BU514228;AH013712;Y00671;AH013713;AY558816;AY558815;J02958;AY558818;AY558817;AC004416;BAE4…	7q31;7q31.2
AURKA	aurora kinase A	Protein	5497	6790;20878;261730	ENSRNOP00000051977;ENST00000371356.6;ENSMUSG00000027496;ENSRNOG00000004479;ENSP00000360407.2;ENSMUSP00000028997.7;ENSMUST00000109140.9;ENST00000395914.5;ENSP00000393452;ENSMUSP00000104768;ENSP00000216911.2;ENST00000312783;ENSP00000321591.6;ENSMUST00000109140;ENSP00000360407;ENSP00000321591;ENSRNOT00000055102;ENSMUST00000028997;ENSMUST00000028997.7;ENST00000347343;ENSP00000379250.1;ENSP00000379251…	EAW75562;BQ435059;CB138172;EAW75561;EAW75560;AAH05425;BU542363;XP_011527323;AK077513;EAW75559;AAF29508;EAW75554;EAW75553;EAW75552;EAW75551;EAW75558;EAW75557;AAH14711;EAW75556;P97477;EAW75555;AL711075;EAW75550;AM392948;BAG35640;AAH27464;AF537333;BAC36838;NC_000068;ABBA01052891;CAL37826;BC005425;AAC23448;CD560646;XM_011529021;AAC12682;CH471077;BM458030;AC_000152;AK188905;XP_024307742;NC_018931;BC00…	20q13;20q13.2
BANCR	BRAF-activated non-protein coding RNA	Protein	193	100885775	ENSG00000278910;ENST00000624238.2	AA992895;W58600;NC_018920;ABBA01033807;AA442062;AA442164;NC_000009;LN608296;NR_047671;LN608295;BG193679;AMYH02020933;AL355140;AI472919;AC_000141;AI394221;N98863	9q21.11-q21.12;9
MIR485	microRNA 485	Protein	380	574436	ENSG00000208027;ENST00000385292.4	NR_030160;NC_018925;AC_000146;LM609403;AY882335;ABBA01048514;NC_000014;AL132709;AY882307;AMYH02029867	14q32.31
AURKC	aurora kinase C	Protein	400	6795;20871	ENSMUST00000207711.1;ENSMUST00000207711;ENSMUST00000208049;ENSMUSP00000083426.5;ENST00000598785;ENSMUSP00000146450;ENST00000302804;ENSMUSP00000083426;ENST00000598785.5;ENSP00000471830;ENSG00000105146;ENSMUSP00000146450.1;ENST00000415300;ENSP00000302898.6;ENSP00000407162.1;ENSMUST00000208049.1;ENST00000415300.6;ENSMUSP00000147207.1;ENSP00000471830.1;ENSP00000407162;ENSP00000302898;ENSMUSP000001472…	AAC77369;BC064780;XP_011248767;XP_011248768;AB017332;AF054620;AF054621;NC_000019;O88445;XM_006539701;XM_006539700;AF195272;XP_017177570;NP_065597;AAHY01059422;AAH64780;AAT64422;Q9UQB9;BC100337;XM_011250466;NP_001074435;NP_001074434;XM_011250465;AC_000029;BAA76292;ACF94498;BAG63318;AY421575;EU668345;XP_017177568;AC_000151;NC_000073;XP_017177569;NC_018930;BX092186;AK301886;AAU04399;XM_006539699;XM_…	19q13.43
FRS2	fibroblast growth factor receptor substrate 2	Protein	461	10818;327826;314850	ENSRNOG00000005642;ENSRNOP00000071244;ENSP00000447241;ENST00000550389;ENST00000550389.5;ENST00000549921.5;ENSRNOP00000007472;ENSRNOT00000080983;ENSRNOT00000007472.6;ENSMUST00000020381;ENSMUSP00000020381;ENSRNOP00000071244.1;ENSMUST00000020381.4;ENSRNOP00000007472.4;ENSRNOT00000007472;ENSMUSG00000020170;ENSP00000450048.1;ENST00000549921;ENSMUSP00000020381.3;ENSG00000166225;ENSRNOT00000080983.1;ENS…	AC018921;NM_001108097;BP230333;ABY87531;EDM16633;EDM16632;NP_006645;EDL21826;EDL21827;EDL21828;DA721439;DR003634;Q8C180;ADZ15382;AK138144;NP_808466;NM_001278355;XP_006513853;NM_001278354;AK226068;NM_001278357;NM_001278356;CH471054;NM_001278351;FQ232449;NM_001278353;XM_006241381;NC_000012;AK049265;BX647544;NM_001042555;AK031984;BC043109;EU332842;BP280775;Q8WU20;XP_016874208;EAW97225;BP311537;XP_01…	12q15
STK11	serine/threonine kinase 11	Protein	2715	20869;6794;314621	ENSMUSG00000003068;ENSMUSP00000101009.1;ENSRNOG00000014287;ENSMUST00000105370;ENSRNOP00000057414;ENSMUST00000003152.13;ENSMUSP00000003152.7;ENSP00000324856;ENST00000326873.11;ENST00000326873;ENSP00000467240;ENSMUSP00000150488.1;ENSMUST00000105370.7;ENSRNOT00000060683;ENSMUST00000144883;ENSMUST00000213772.1;ENSG00000118046;ENSP00000324856.6;ENSMUSP00000101009;ENSRNOP00000057414.3;ENSMUST0000000315…	AK004499;BAG37374;AC159999;CJ229363;BE951985;CAH59749;BC007981;AVC68843;AF145297;AF145296;AF145295;AF145294;AK128518;AAHY01086929;BAE42977;KY779728;XR_380381;XM_005259618;AK171909;XM_005259617;AAD55369;AAH07981;AAD55368;BAE42728;GU573916;NC_000076;EF644172;AC_000151;AAHX01047516;AF035625;DQ896561;EDL89333;AAD31044;EDL89334;AC_000032;NC_018930;AF151711;AK172385;EU730638;AH005839;BU739451;ABR45718;…	19p13.3
STRN	striatin	Protein	281	268980;6801;29149	ENST00000379213;ENSP00000263918;ENSP00000368513;ENSMUST00000145910.8;ENST00000263918;ENST00000263918.8;ENSRNOT00000006527;ENSP00000263918.4;ENSMUSP00000120830;ENSMUST00000145910;ENSMUSP00000120830.2;ENSMUST00000024881;ENSRNOP00000006527;ENSMUSP00000024881;ENSG00000115808;ENSRNOT00000006527.5;ENST00000379213.3;ENSRNOP00000006527.4;ENSMUSG00000024077;ENSRNOG00000004806;ENSP00000368513.2	AJ223777;AK135684;NC_000002;AAI06880;AJ223814;BAE22785;BAE36439;AAHY01134951;NC_000083;AAHY01134950;AAHY01134952;AK172517;NP_035630;NM_019148;AAY24273;CH471053;AAHY01134948;AAHY01134947;AAHY01134949;AAHY01134944;AAHY01134946;AAHY01134945;AAI06879;AK032712;XM_006239622;AK136032;AC_000039;ABBA01074969;AABR07062635;O43815;AK051549;AC007404;ABBA01074968;XM_006524357;XP_006239684;AC007382;XM_005264519…	2p22.2
MIR146B	microRNA 146b	Protein	940	574447	ENST00000365699.4;ENSG00000202569	AL121928;AMYH02023696;AY882276;ABBA01063157;NC_000010;NC_018921;NR_030169;LM609460;AC_000142	10q24.32
NCOR1	nuclear receptor corepressor 1	Protein	1300	54299;9611;20185	ENSP00000379192;ENSMUST00000101067;ENSMUST00000101066;ENSP00000379189.1;ENSMUST00000101066.9;ENST00000395848.5;ENSMUST00000101067.9;ENSMUSP00000098627;ENST00000268712;ENSMUSP00000098628;ENSRNOP00000072175.1;ENSRNOG00000055246;ENST00000395857;ENSP00000268712.2;ENSMUSP00000068974.4;ENST00000395851;ENSMUSP00000018645;ENSMUSP00000098628.3;ENSMUSP00000098627.3;ENSP00000379189;ENSMUSP00000018645.6;ENSM…	AAI72437;XP_017169849;XP_017169848;XP_017169847;XP_017169846;XP_017169845;CAB70854;Q9WUB5;XP_005256925;XP_005256924;XP_005256923;XP_017169859;XP_017169858;XP_017169857;XP_017169856;XP_005256929;XP_017169855;XP_005256928;XP_017169854;XP_017169853;XP_017169852;XP_017169851;XP_017169850;AK212678;AC005971;AK295893;NP_001177367;XM_011248830;XM_011248831;XM_006721603;XM_006721602;XM_006721601;NM_001252…	17p12-p11.2;17p11.2
FRS3	fibroblast growth factor receptor substrate 3	Protein	146	107971;10817;316213	ENST00000373018.7;ENSRNOT00000019404.4;ENSRNOP00000019404;ENSP00000362109.3;ENSMUSG00000023266;ENSG00000137218;ENSMUST00000113296.7;ENSRNOT00000019404;ENST00000373018;ENSMUST00000113296;ENSRNOG00000014328;ENSP00000362109;ENSMUSP00000108921.1;ENSMUSP00000108921;ENSRNOP00000019404.2	XM_006523470;AC_000138;AAHX01058213;AAB92555;Q91WJ0;CH473987;O43559;CH471081;EDM18896;NC_000006;XP_011512556;XP_011512557;XP_016865682;Q52RG8;AMYH02013610;XM_006714969;XM_006244436;XM_006244437;NP_006644;ABM83001;AY972083;XM_011514255;DQ892075;NC_000083;DQ895268;ABM86194;ABBA01050747;HY036161;EAX04060;NP_659188;NP_001017382;BC010611;BC014819;AL365205;NC_005108;AC139214;NM_001017382;CH466559;XP_00…	6p21.1
MAPK1	mitogen-activated protein kinase 1	Protein	22795	5594;26413;116590	ENSMUST00000069107;ENSMUSP00000023462;ENSP00000215832.6;ENSMUST00000069107.13;ENST00000398822.7;ENSMUSP00000065983.7;ENSRNOG00000001849;ENSMUST00000115731;ENST00000215832.10;ENSP00000215832;ENSRNOP00000002533.6;ENST00000215832;ENSG00000100030;ENSMUSP00000111396;ENSMUSG00000063358;ENST00000398822;ENSRNOT00000002533.7;ENSP00000381803;ENSP00000381803.3;ENSMUSP00000111396.1;ENSMUST00000023462;ENSMUST…	BC017832;EDL77868;XM_006522147;AK193200;AAH99905;EAW59480;ABBA01055070;ABBA01055071;EAW59482;EAW59481;BAE21053;ABBA01055069;AK193161;ABBA01055067;AK209313;ABBA01055068;NC_000082;NM_011949;CH466521;EU831522;XP_006522210;BB648734;CAA77753;CAA77752;BC058258;HC462822;XM_008768848;AK295188;CH473999;BQ774391;AK035386;AAH58258;ACE86441;FQ211642;NP_446294;ABY87541;BAG58192;AK218813;EAW59479;BAC33251;AK01…	22q11.22;22q11.21
CDC45	cell division cycle 45	Protein	334	8318;287961;12544	ENSP00000384978.3;ENST00000437685.6;ENST00000437685;ENSP00000405726;ENSMUSP00000000028;ENSRNOG00000050071;ENSMUST00000000028;ENSP00000405726.2;ENSMUST00000096990.9;ENSMUST00000000028.13;ENSMUSP00000000028.7;ENSRNOP00000066206.1;ENSP00000385240;ENSP00000263201.1;ENSMUSP00000094753;ENSMUST00000096990;ENST00000407835;ENSMUSP00000094753.3;ENST00000404724.7;ENST00000404724;ENSMUSG00000000028;ENST00000…	BB852042;NP_001171482;NP_001171481;CT841513;CAJ86443;NC_000082;AMYH02038041;AK293338;XP_016884456;XP_016884455;CH471176;XM_006521744;XM_006521743;AY572790;ABBA01005411;AAHY01126132;ABM83577;HY016491;AK147013;AC_000038;BC010022;AK302590;NM_001161623;AF062495;BT006792;DQ892651;CO040149;CCV01316;FQ232109;AABR07034740;AC_000154;NC_018933;XP_008767088;AAD09000;AC000082;AAH10022;AAD09001;AAD09002;BC006…	22q11.21
MIR490	microRNA 490	Protein	259	574443	ENST00000384865.1;ENSG00000207597;ENST00000384865	LM609457;NR_030165;AC_000139;ABBA01001139;AC009264;NC_000007;CH236950;AY882316;AMYH02016836;NC_018918;NG_011846	7q33
NDRG2	NDRG family member 2	Protein	1009	57447;171114;29811;50816	ENSP00000380949.2;ENSRNOT00000040540;ENSRNOT00000085897.1;ENSP00000452006.1;ENSP00000380943;ENSMUST00000004673;ENSRNOP00000042949;ENSP00000380956.1;ENSP00000380949;ENSP00000450691;ENSMUST00000004673.14;ENSMUST00000111632.4;ENSP00000380945;ENSP00000451712;ENSRNOP00000072772.1;ENSRNOG00000010389;ENST00000397847;ENST00000397858.5;ENSP00000380954;ENST00000397844;ENSG00000165795;ENSP00000380951;ENSP00…	NM_001354566;NM_001354567;NM_001354568;NM_001354569;NM_001354562;AL161668;NM_001354564;NM_001354565;XP_006534719;XM_006519099;XP_006534718;XM_006519098;XP_006534717;XP_006534716;XM_006519097;XP_006534715;XP_006534714;XP_006534713;XM_017316052;XM_017316051;BAC36373;NM_001354560;DA065447;NM_001354561;AAHY01113863;AJ426427;AJ426426;AJ426425;AJ426424;AY151387;AK130029;NM_001354570;FQ218723;NM_201540;…	14q11.2
MIF	macrophage migration inhibitory factor	Protein	4797	4282;17319;81683	ENSRNOG00000006589;ENSG00000240972;ENSRNOP00000008608.3;ENSMUST00000038169;ENSMUSP00000041149;ENSRNOT00000008608;ENST00000215754.7;ENSP00000215754.7;ENSMUST00000038169.7;ENSRNOT00000008608.4;ENSP00000215754;ENSMUSG00000033307;ENSMUSP00000041149.6;ENSRNOP00000008608;ENST00000215754	CR456520;AAF20095;CH473988;U20999;AAH13976;AK311929;XM_017601782;BC100605;AFM09726;AP000350;AK152211;JQ846015;ABM86316;AC091362;AAA37693;AAHY01086815;CAA80598;CAK54850;NM_031051;M95775;AF469046;AF033192;ABB96245;BC024895;P14174;BAB27123;BAB25980;AAHX01100182;AAH07676;AAH61545;EDL97178;AAA91638;NT_187633;AAA91637;FQ218686;AAH53376;CAA80583;NC_005119;AF204395;ABBA01055124;P30904;AAA35892;U62326;NP_…	22q11.23
FZD8	frizzled class receptor 8	Protein	388	14370;8325;100909849;364754	ENSMUSG00000036904;ENST00000374694.2;ENSRNOG00000059244;ENSRNOT00000058837;ENSRNOG00000061031;ENSP00000363826.1;ENSMUST00000041080;ENSG00000177283;ENSP00000363826;ENST00000374694;ENSMUST00000041080.5;ENSRNOP00000067651.1;ENSMUSP00000039660;ENSRNOP00000055627.2;ENSRNOP00000055627;ENSRNOP00000067651;ENSRNOT00000073575.2;ENSRNOG00000038571;ENSMUSP00000039660.5;ENSRNOT00000058837.2;ENSRNOT00000073575	BC138062;NP_114072;BC100088;XM_003751721;AAHX01092097;CH474080;Q498S8;NC_000084;U43321;AC_000142;XP_003751769;NC_018921;NM_001044251;AB043703;AC108777;NG_029968;NP_032084;NM_008058;AAI32544;Q61091;NC_000010;AAHY01136402;EDL83775;BC111845;CH466592;EAW85909;AAI38063;AK034561;AAI00089;XP_006254204;AL121749;AABR07028245;Q9H461;AMYH02022628;NC_005116;AMYH02022627;AMYH02022629;BAB41064;AC_000085;ABBA01…	10p11.21
PTCSC3	papillary thyroid carcinoma susceptibility candidate 3	Protein	65	100886964		AL162511;NC_018925;AC_000146;HG506104;CB987890;ABBA01061520;NC_000014;ABBA01061519;JN689234;AMYH02029020;NR_049735;AMYH02029019	14q13.3
MIR497	microRNA 497	Protein	634	574456	ENST00000385056.1;ENSG00000273895;ENST00000385056;ENSG00000284027	AY785913;AC_000149;LM609468;AC040977;NR_030178;AMYH02032882;NC_000017;ABBA01054845;NC_018928	17p13.1
PIWIL2	piwi like RNA-mediated gene silencing 2	Protein	408	55124;57746;306011	ENSP00000428267.1;ENSP00000406956;ENSMUST00000048129;ENSRNOT00000013284;ENSP00000428267;ENSMUSP00000047385.4;ENST00000356766.10;ENST00000521356.5;ENSP00000406956.2;ENSMUSP00000047385;ENST00000521356;ENST00000454009.6;ENST00000356766;ENSP00000349208.6;ENSRNOP00000013284.2;ENSRNOT00000013284.4;ENST00000454009;ENSRNOP00000013284;ENSG00000197181;ENSMUST00000048129.5;ENSMUSG00000033644;ENSRNOG00000009…	NM_018068;AK027497;NC_000008;AK047771;AK056418;AK291038;NC_000080;Q8CDG1;XP_008769050;AMYH02017590;AMYH02017592;AMYH02017591;AAHY01114954;KJ534584;AMYH02017593;BAA93706;KF651165;NM_001107276;AIY32628;AK315833;AEE61052;AK315830;ADV17663;AK163647;EDM02216;AC_000036;AAHX01083711;AAHX01083710;AHF72552;AK000397;DC403636;AABR07018329;BC025995;AABR07018328;G65781;AABR07018327;BC111751;NC_005114;AAHX0108…	8p21.3
MKI67	marker of proliferation Ki-67	Protein	3953	17345;291234;4288	ENSP00000357642;ENSP00000357643;ENSMUST00000033310;ENST00000368653;ENST00000368654;ENSP00000357642.3;ENSP00000357643.3;ENSMUSP00000033310.7;ENSRNOG00000028137;ENST00000368654.7;ENST00000368653.7;ENSRNOP00000038727.5;ENSRNOT00000038176;ENSMUST00000033310.8;ENSMUSP00000033310;ENSRNOP00000038727;ENSG00000148773;ENSMUSG00000031004;ENSRNOT00000038176.5	AC123047;NG_047061;NP_001074586;AABR07005944;BAE25491;NM_001145966;AK082099;X65550;X65551;XM_006507411;XM_006507412;XM_006507413;XM_006507414;AJ567757;NC_000010;AJ567756;CBX53854;AJ567755;BU632619;P46013;EAW49179;EAW49178;EAW49177;XM_006717864;XP_006230515;CH471066;XP_006507476;XP_006507477;CAA64388;XP_006507474;XP_006507475;CAA64389;AK133964;AK160349;BM699306;NM_001081117;AC_000029;NP_001139438;…	10q26.2
GYPA	glycophorin A (MNS blood group)	Protein	459	2993	ENSP00000496079.1;ENSP00000495922.1;ENSG00000170180;ENST00000642738.1;ENST00000512064;ENSP00000426130;ENST00000324022.14;ENSP00000426130.1;ENST00000642295.1;ENSP00000493142.2;ENSP00000354003;ENST00000646447.1;ENST00000360771;ENST00000641688.2;ENST00000512064.5;ENSP00000494322.1;ENSP00000324483.10	XP_016863623;XP_016863624;XP_016863625;HG964360;CAA33821;AAC64483;CAA36095;CAA40340;AAC64486;L31855;L31856;MF447801;MF447800;MF447803;MF447802;MF447805;MF447804;BC013328;AH006935;CAC83940;CAC83942;XP_011530204;CAC83941;CAC83944;CAC83943;X51798;CAC83937;CAC83936;CAC83939;CAC83938;CAC83935;CAC83934;AAA52624;AAA52623;ABM83972;AC107223;AY950613;HQ401880;HQ401881;AY950614;AY950615;HQ401882;HQ401883;AE…	4q31.21
MIR520A	microRNA 520a	Protein	128	574467	ENST00000384862;ENSG00000207594;ENST00000384862.1	AMYH02036431;AY882292;AC011453;NC_018930;ABBA01068202;NR_030189;AC_000151;NC_000019;AY785926	19q13.42
KMT2A	lysine methyltransferase 2A	Protein	2113	4297;214162;315606	ENSP00000436786.1;ENST00000389506.9;ENSRNOP00000020573;ENSMUSG00000002028;ENSG00000118058;ENSRNOG00000015133;ENSP00000436786;ENST00000534358.5;ENSRNOT00000020573.6;ENST00000534358;ENSP00000374157.5;ENSP00000374157;ENSMUSP00000002095;ENSRNOP00000020573.6;ENSRNOT00000020573;ENSMUST00000002095;ENST00000389506	AMYH02025642;EAW67380;AAHX01054370;AMYH02025641;AAC51814;ABB29493;XP_006510192;XP_006510191;XP_006510193;AJ235354;EDL95339;AJ235352;AJ235351;AJ430599;AJ235358;S78571;S78570;AJ235356;AK295635;EAW67383;BC044818;EAW67384;EAW67381;AJ235359;EAW67382;BC015388;S82034;AF061153;AF061152;XM_011542829;AC136866;AJ235340;BAG58509;L17069;AAB34770;AAB34771;XM_011542830;XM_011542831;FQ230296;XM_011542832;XM_0115…	11q23;11q23.3
NR2F1-AS1	NR2F1 antisense RNA 1	Protein	40	441094	ENST00000606233;ENST00000606696;ENST00000606696.5;ENST00000504474;ENST00000606233.5;ENSG00000237187;ENST00000504474.5	AC_000137;BC042879;DA718791;BC044619;AK296281;BAG58990;AMYH02011799;NC_000005;AC114961;ABBA01069286;AK311323;ABBA01069285;DB168614;BC144331;BC144330;BC010610;AMYH02011800;LN608050;AC012619;LN608054;LN608053;LN608052;LN608051;AK095719;DC298450;NR_109818;NR_109819;AW194934;BC048999;AC008500;LN608043;NR_109820;LN608042;LN608041;KF457944;LN608047;LN608046;LN608045;AK311143;LN608044;NR_109825;LN608049…	5q15
PATZ1	POZ/BTB and AT hook containing zinc finger 1	Protein	226	305471;23598;56218	ENST00000215919.3;ENST00000351933.8;ENSP00000215919.3;ENSP00000215919;ENSRNOT00000081161.1;ENSMUST00000057089;ENSP00000266269;ENSG00000100105;ENSMUST00000101644.9;ENST00000405309;ENSRNOP00000072870;ENSP00000337520;ENSP00000384173.3;ENSRNOP00000025378;ENST00000266269;ENSMUST00000094471;ENSMUSG00000020453;ENSMUSP00000091103;ENSMUST00000134089;ENSRNOP00000025378.2;ENSRNOT00000089928;ENSRNOT000000253…	AK193846;AK166189;AL096880;NP_001240620;AAF32517;AAF32518;AF242522;BC026673;AK018372;BC055947;CK479676;NP_001240619;BAE38619;AK201957;AAF01349;EDM00160;EDM00161;EDM00162;BC043035;NP_114440;AAH98801;NP_114441;KT584467;BAD92024;NP_114439;AAH55947;NP_055138;DY318319;AAHX01080801;NM_019574;NP_062520;AB208787;KT584251;NM_001277214;NM_001277215;NP_001100701;AB029397;NC_005113;AK217477;BAA90874;AK214123…	22q12.2
BHLHE41	basic helix-loop-helix family member e41	Protein	512	79365	ENSG00000123095;ENST00000242728;ENSP00000242728;ENSP00000242728.4;ENST00000242728.4	AW500664;AB044088;AMYH02026232;NG_012011;NP_110389;ABM64207;NM_030762;ABBA01068031;ABBA01068030;AC_000144;AC022509;NC_018923;AAV54602;AAV54601;AAH25968;AK303677;CH471094;BAB21502;BAH14012;AY665467;NC_000012;BC025968;NG_021173;AJ270695;AY665466;EAW96527;EAW96528;EF015896;AK311258;Q9C0J9	12p12.1
MIR675	microRNA 675	Protein	357	100033819	ENST00000390168.6;ENSG00000284010	NG_016165;NC_018922;AMYH02024185;NC_000011;ABBA01012169;AC051649;NR_030533;NG_045220;AC_000143	11p15.5
ADAM17	ADAM metallopeptidase domain 17	Protein	6148	11491;6868;57027	ENSRNOG00000007503;ENSG00000151694;ENSMUSP00000067953.6;ENSMUSG00000052593;ENSRNOP00000010648;ENSRNOT00000081110;ENSMUSP00000099087.3;ENST00000310823.7;ENSMUST00000145118.7;ENSMUST00000145118;ENSMUSP00000067953;ENSMUST00000101551.9;ENSMUST00000101551;ENSMUSP00000099087;ENST00000310823;ENSRNOT00000081110.1;ENSMUST00000064536.12;ENSRNOP00000073012.1;ENSP00000309968;ENSRNOT00000010648;ENSMUST0000006…	NG_029873;AK137183;AF056357;AF056356;AF056359;AF056358;BC138420;AF056353;AF056352;AF056355;AAY14859;U92649;AF056354;CAA07480;AF056351;NM_020306;AF056350;NC_000002;XM_011510377;XM_011510376;BC138416;AK149288;XM_011510378;AC140457;XM_011510375;U86755;U69614;U69613;AK137693;P78536;AAI46659;AK139471;Q9Z1K9;CH471053;NM_009615;NM_001277266;GQ402545;NM_001291871;AY422721;FQ230426;EAX00982;EAX00981;BAA78…	2p25.1;2p25
MMP9	matrix metallopeptidase 9	Protein	18128	81687;17395;4318	ENSMUST00000017881;ENST00000372330.3;ENSMUST00000017881.2;ENSMUSP00000017881;ENST00000372330;ENSRNOT00000023965.3;ENSRNOP00000023965.1;ENSG00000100985;ENSRNOG00000017539;ENSP00000361405;ENSMUSG00000017737;ENSRNOP00000023965;ENSMUSP00000017881.2;ENSP00000361405.3;ENSRNOT00000023965	AK311648;AK161176;AK302530;BAH13736;S83357;AAX90605;AY622969;AF148064;AK004651;AK301446;NP_004985;AF000957;NP_038627;XM_006498861;U24441;BC006093;EDL06438;AAD37404;BX524519;AAM97934;AW468235;AAA51539;P41245;BAB23442;X72794;AY902320;AK313137;AJ010318;AL591495;CAD27893;AK298246;NM_004994;AEA49029;NC_000068;AAT46400;P14780;AAH46991;DQ194553;D15060;XP_006498924;D10051;BAA20967;AAH06093;AK142787;P5028…	20q11.2-q13.1;20q13.12
PROX1	prospero homeobox 1	Protein	1249	5629;19130;305066	ENSRNOP00000004905;ENSP00000355925.4;ENSP00000261454;ENSP00000400694;ENSMUST00000175916;ENST00000261454;ENSRNOP00000004905.5;ENSRNOT00000004905.5;ENSMUSG00000010175;ENSRNOT00000004905;ENST00000366958;ENST00000435016;ENSRNOG00000003694;ENSMUSP00000135703.1;ENSMUST00000010319.13;ENSG00000117707;ENSP00000400694.1;ENSMUST00000175916.7;ENSP00000355925;ENSMUSP00000135703;ENST00000435016.2;ENST000003669…	CH473985;XP_005273253;NM_001107201;AK298182;NM_008937;NC_000001;XP_005273251;XP_005273252;AAHX01077480;XM_006497127;AAHX01077482;XM_006497128;AAHX01077481;ABBA01048149;XM_005273194;XM_005273195;KR072896;XM_005273196;ABBA01048150;U44060;AAHY01002966;AAHY01002965;AAHY01002967;AC126032;XM_017598838;XM_006497125;AK143179;AMYH02002661;XM_006497126;DB086260;P48437;XM_006497124;XP_011508073;XP_011508074…	1q32.3;1q41
MIR524	microRNA 524	Protein	98	574478	ENSG00000207977;ENSG00000280911;ENST00000385242;ENST00000385242.3;ENSG00000283289;ENST00000384822	AY882291;AC011453;NC_018930;ABBA01068201;NC_000019;AMYH02036431;LM609480;NR_030200;AC_000151;AY785918	19q13.42
MMP2	matrix metallopeptidase 2	Protein	16506	17390;4313;81686	ENSMUSP00000034187.7;ENST00000437642;ENSP00000219070.4;ENSRNOT00000022679.6;ENSMUST00000034187;ENSP00000394237.2;ENST00000543485.5;ENST00000437642.6;ENST00000219070.8;ENSG00000087245;ENSRNOP00000022679;ENSRNOT00000022679;ENSP00000444143;ENSMUSG00000031740;ENST00000543485;ENSP00000394237;ENSP00000219070;ENSRNOG00000016695;ENSP00000461421;ENSMUSP00000034187;ENST00000219070;ENSP00000461421.1;ENST000…	AK310314;AK191300;AK204944;AK203970;AK192637;BAE28402;DA579926;ABI97027;AU133104;AK197081;AK201782;AK202079;AK198965;AK193954;NP_032636;U30822;DQ895138;AK200339;BC070430;AK190797;AK200004;AAA39338;XP_006530814;AK312711;AC_000148;AK199919;AK201563;AK191078;AK191758;AAH70430;NP_112316;AAF71618;AMYH02032075;AC_000030;AK219401;NC_000074;AJ298926;ABM86064;AK198537;AK198417;CA446916;DB154582;AK199060;M…	16q13-q21;16q12.2
H2AFX	H2A histone family member X	Protein	3016	500987;15270;3014	ENSMUST00000052686.3;ENSMUSP00000051432;ENSRNOG00000010386;ENSRNOT00000059715;ENSMUSG00000049932;ENSP00000434024;ENSP00000434024.1;ENSMUSP00000051432.2;ENSMUST00000052686;ENSG00000188486;ENST00000530167;ENSRNOP00000056469;ENST00000530167.1;ENSRNOT00000059715.2;ENSRNOP00000056469.2	EDL95294;Z35401;BC011694;AAH13416;AAHY01077633;CAA32968;X14850;AK088040;AAH05468;AK217455;CH466522;CB713471;BC004915;AC_000143;AAY22178;NC_018922;AP003391;EDL25579;NM_001109291;AC122428;BAA21042;BC010336;NM_002105;P16104;CAA41099;NC_005107;NP_002096;NC_000011;CAG33360;X58069;EAW67451;NG_008093;NP_001102761;DQ015918;CR457079;AMYH02025661;AAH04915;BC013416;AAH11694;CH471065;CAA84585;NP_034566;BC005…	11q23.3
HABP2	hyaluronan binding protein 2	Protein	494	3026;226243;292126	ENSRNOP00000045891.2;ENSP00000443283;ENSRNOP00000045891;ENSMUSG00000025075;ENSMUSP00000132444;ENSMUSP00000077402.6;ENSMUSP00000093641.4;ENSMUST00000095948.10;ENSMUSP00000077402;ENSRNOT00000044183;ENSMUST00000078284.12;ENSP00000277903.4;ENSMUST00000078284;ENST00000542051.5;ENSRNOP00000022382.4;ENSRNOT00000022382.5;ENSP00000277903;ENSG00000148702;ENST00000542051;ENSMUST00000095948;ENST00000351270;E…	XM_006231632;XM_006231631;XM_006231633;Q6L711;XM_011247242;BAA08576;CH473986;DC413026;BAE28924;NC_000085;EDL94490;AK128915;NC_000010;XP_011245544;BAH14042;BAH14041;AAHY01144610;CH471066;S83182;XP_017173656;AC161579;AC_000041;AK149504;AAHY01144609;CH466585;DQ893975;NP_666213;AAHY01144608;AAHY01144607;AAHY01144606;AC115771;EAW49505;AAB46909;AI373912;NP_001171131;AAH31412;AAH31775;XP_006231695;XP_00…	10q25.3
TBX1	T-box 1	Protein	819	360737;6899;1492;21380	ENSP00000331176;ENSP00000331791;ENST00000359500;ENSP00000331791.4;ENSRNOT00000002597.5;ENSMUSP00000009241;ENST00000329705;ENSP00000352483.3;ENST00000329705.11;ENSMUSG00000009097;ENSP00000352483;ENSRNOP00000002597.4;ENST00000332710.8;ENSMUST00000009241;ENST00000332710;ENSRNOG00000001892;ENST00000359500.7;ENSRNOT00000002597;ENSMUSP00000009241.5;ENSG00000184058;ENSRNOP00000002597;ENSMUST00000009241.…	AF326960;NG_009229;NT_187013;AAB94018;AAB94019;BC145636;O43435;U15565;BC139474;AF012131;AMYH02038049;XM_006521977;NP_542377;AF012130;AMYH02038048;NP_542378;XM_006521979;XM_006521978;ABBA01005404;ABBA01005405;ABBA01005406;AC133488;AAG61088;XP_011528653;ACS13742;NC_000082;CH466521;ACS13740;ACS13741;CH473999;ACX32330;AAC52696;CH471176;NM_011532;AAHY01126132;XP_006522040;XP_006522041;XP_006522042;NM_…	22q11.21
CDKN2B-AS1	CDKN2B antisense RNA 1	Protein	813	100048912	ENST00000582301.5;ENSG00000240498;ENST00000580467.5;ENST00000583719;ENST00000428597;ENST00000428597.5;ENST00000582301;ENST00000584351.5;ENST00000580576;ENST00000580467;ENST00000580576.5;ENST00000583719.5;ENST00000584351	HG501930;AL354709;NR_003529;NC_000009;GQ422823;GQ495923;GQ495924;GQ495925;HG501929;GQ495926;HG501928;GQ495920;GQ495921;GQ495922;HG501923;HG501922;AC_000141;HG501921;HG501927;BC038540;HG501926;HG501925;HG501924;AMYH02019292;NC_018920;CB109081;AB548314;HG501934;HG501933;HG501932;HG501931;HG501937;AL449423;HG501936;BI860238;HG501935;DB451703;KF458910;NR_047533;NR_047532;NR_047535;NR_047534;DQ485453;…	9p21.3
TAZ	tafazzin	Protein	386	363521;6901;66826	ENSMUST00000124200;ENST00000369776.8;ENSRNOT00000056290;ENSMUSP00000134745;ENSRNOT00000089778;ENSP00000481037.1;ENSP00000481037;ENSMUST00000114180.10;ENSMUST00000132437.7;ENST00000613002.4;ENSMUSP00000134745.1;ENST00000612460;ENSG00000102125;ENST00000475699;ENSMUSP00000109818;ENSP00000469981.1;ENSP00000478154.1;ENSMUST00000124200.7;ENSP00000469981;ENSMUST00000156212.7;ENST00000601016.5;ENSMUSP000…	ABC25736;BAE35740;EAW72730;ABC25731;ABC25855;ABI63375;ABC25975;NM_001242615;NM_001242616;EDL29828;EDL29829;EAW72729;EAW72723;ABC25970;EAW72724;EAW72721;EAW72722;ABC25850;EAW72727;EAW72728;EAW72725;EAW72726;ABC25845;XM_024452431;EAW72720;ABC25965;AK019872;EAW72718;EAW72719;ABC25840;CD807936;ABC25960;EAW72717;ABC25875;AK188231;ABC25756;ABC25870;ABC25751;XR_386926;XR_386927;ABC25746;AK186284;ABC2586…	Xq28
MTDH	metadherin	Protein	1088	170910;67154;92140	ENSP00000338235.3;ENSMUST00000169905.1;ENSP00000428168;ENSMUSP00000022865.9;ENSMUSP00000131814;ENSMUST00000169905;ENSMUST00000022865.16;ENSMUST00000163333.8;ENST00000336273;ENSMUSP00000131814.1;ENST00000519934;ENST00000336273.7;ENSRNOG00000006870;ENSP00000338235;ENSMUST00000022865;ENST00000519934.5;ENSRNOT00000009989.3;ENSMUSP00000022865;ENSMUSP00000130190.2;ENSMUSG00000022255;ENSG00000147649;ENS…	XM_017013966;XM_017013968;XM_017013967;BC049700;XP_017172220;XM_017316731;XM_017316730;NC_000081;FQ225234;AF411226;AK035302;BC014977;AAC72405;NP_848927;XP_017172217;NP_080278;XP_017172218;XP_017172219;BC036994;XP_006520212;XP_006520211;AC_000037;CH471060;ADZ15972;FQ231026;FQ231703;DA213697;XP_006520216;XP_006520215;XP_006520214;XP_006520213;XM_017316729;XM_017316728;AK009253;NM_001363136;NM_00136…	8q22.1
TRIM29	tripartite motif containing 29	Protein	366	23650;300656;72169	ENSMUSP00000034511;ENSRNOP00000073687.1;ENSP00000436015.1;ENSP00000343129.5;ENST00000341846.9;ENSMUSP00000034511.5;ENSMUST00000034511;ENSRNOG00000021771;ENSMUST00000034511.6;ENSP00000343129;ENSMUSG00000032013;ENST00000341846;ENSG00000137699;ENSRNOT00000026170.5;ENSRNOT00000078776.1;ENSRNOT00000026170;ENSRNOP00000026170;ENST00000529044.5;ENSRNOP00000026170.4;ENST00000529044;ENSP00000436015	NM_023655;ABBA01039662;NP_001100285;BC010644;CH466522;AABR07070077;BX648072;BAH13041;AAHY01077546;BAH13044;AF230388;AF230389;NC_000011;EAW67499;NM_012101;EAW67497;EAW67498;DC420658;ADZ15453;NP_001317311;AK004195;AAH17352;CH471065;AK028448;BAB28721;NM_001106815;AK303969;AK299459;AMYH02025675;EDL25553;XP_016872942;AAA35762;EDL25554;EU446943;AL832678;XM_011542729;AAHX01054329;JF432236;NC_000075;BC01…	11q23.3
ANO5	anoctamin 5	Protein	150	203859;233246;308637	ENSMUSG00000055489;ENSMUST00000043944;ENSP00000315371.8;ENST00000324559.8;ENSP00000315371;ENSMUSP00000146783.1;ENSMUSP00000046884.5;ENSMUST00000043944.5;ENST00000324559;ENSMUSP00000146783;ENSG00000171714;ENSMUST00000207717;ENSMUST00000207717.1;ENSMUSP00000046884	AC104009;NP_998764;BU742779;AMYH02024429;Q75V66;BAC28628;XM_006229268;NM_177694;XM_006229266;AL833271;AC107886;EDL21896;XM_006223325;BAD17873;NC_000011;AAHX01005258;CH466599;AAHX01005259;NR_073508;NM_001271879;XM_006540824;ABBA01061015;XM_006540823;XM_006540825;AB206762;CH471064;XM_006540822;XM_005252823;XM_005252822;XM_005252821;XM_005252820;NG_015844;XP_006223387;AB125740;BC109163;NM_213599;BC1…	11p14.3
ABCC1	ATP binding cassette subfamily C member 1	Protein	2295	17250;24565;4363	ENSRNOT00000041358;ENSP00000382340;ENSRNOG00000032748;ENSP00000382342;ENSRNOP00000041695;ENSRNOP00000044445;ENSRNOP00000044445.5;ENST00000399408;ENSMUSP00000116714.1;ENSP00000461615;ENSRNOG00000022305;ENST00000399410.7;ENST00000572882.2;ENSMUST00000130671.7;ENSRNOT00000044108;ENSMUST00000100167;ENST00000399408.6;ENST00000572882;ENST00000399410;ENSMUSG00000023088;ENSP00000382342.3;ENSP00000382340.…	AAB46616;X90642;U91318;AI853854;EF419769;AC130651;AF022908;NC_000082;XP_005255386;XP_005255385;XP_005255384;XM_006720884;XM_006720885;NP_004987;AK045109;AAO85437;AC136624;AJ003198;BC001636;AC_000038;BAD92357;AC_000148;L05628;AAH01636;AAC05808;AB209120;BAC32226;O35379;AK162656;ABN79590;HQ917065;HQ917064;HQ917067;HQ917066;Q8CG09;BC026509;BAC26654;NT_187607;AK140421;EDK97393;X78338;NM_008576;NC_0189…	16p13.1;16p13.11
DUSP6	dual specificity phosphatase 6	Protein	1176	67603;116663;1848	ENSP00000279488;ENSMUST00000020118;ENSP00000307835.6;ENST00000279488;ENSRNOP00000032969.3;ENSP00000307835;ENSMUSG00000019960;ENSRNOG00000023896;ENST00000308385;ENST00000279488.7;ENSP00000279488.6;ENSG00000139318;ENSRNOT00000037844;ENSRNOT00000037844.3;ENSRNOP00000032969;ENSMUST00000020118.4;ENSMUSP00000020118;ENSMUSP00000020118.4;ENST00000308385.6	AAH87003;BAE35465;AK005062;DQ895701;AB013382;AK151126;BT006895;BAE28407;CBX53900;BAC40489;AC153821;BAC40372;CJ278479;NP_446335;BC003143;AK159146;BC005047;AK148192;AAHX01048661;CH471054;NC_000012;AB189400;EDM16816;BC087003;AB451265;EDL21646;Q9DBB1;DQ892490;BC092272;AK088665;AMYH02026904;AB451393;AAH05047;NG_033915;AAH03143;AK222882;AK009131;BAB23786;ABM86627;AK210717;AAH37236;AAHY01088089;NC_00007…	12q22-q23;12q21.33
BCL2	BCL2, apoptosis regulator	Protein	13429	596;24224;12043	ENSMUSP00000139856;ENSRNOP00000003768.1;ENSMUSP00000108371;ENSP00000329623;ENSMUST00000189999;ENSP00000329623.3;ENSRNOT00000003768.2;ENSMUSP00000108371.1;ENSRNOG00000002791;ENSMUSG00000057329;ENSG00000171791;ENST00000333681;ENSP00000466417;ENSMUST00000112751;ENSMUSP00000139856.1;ENST00000589955;ENST00000589955.2;ENST00000333681.4;ENSP00000466417.1;ENSMUST00000112751.1;ENSRNOT00000003768;ENSMUST00…	ABX60202;API71158;NM_000657;JC231886;API71159;API71167;API71168;API71165;EDL39861;API71166;EDL39862;API71163;API71164;API71161;API71162;API71160;AAA53662;AAD14111;BC095964;AY137970;AY137971;API71169;AAA51814;JC231888;AAA37281;AAA51813;AAA37282;API71170;API71171;ABBA01056209;AAH95964;ABBA01056213;BC027258;ABBA01056214;ABBA01056211;ABBA01056212;NC_000067;ABBA01056210;AH001858;S72335;XR_430082;API71…	18q21.33;18q21.3
HGF	hepatocyte growth factor	Protein	6720	3082;15234;24446	ENSP00000391238;ENSRNOG00000007027;ENST00000222390.10;ENSG00000019991;ENSP00000391238.2;ENSMUSP00000143424.1;ENSP00000413829;ENSMUSG00000028864;ENSMUSP00000142517.1;ENST00000423064;ENSRNOP00000009764.2;ENST00000444829.7;ENST00000457544;ENSMUST00000196645;ENSP00000413829.2;ENSMUST00000196645.1;ENSP00000389854.2;ENSP00000408270.1;ENSMUSP00000030683;ENSMUSP00000030683.3;ENSMUST00000030683.7;ENSRNOT0…	AAG53460;XP_006236041;CH236949;ABBA01058067;ADR83265;ABBA01058066;S71816;AAHY01042452;BAD92137;CAA38266;L02931;AF042856;X72307;CAA40802;AK142159;BC144764;AAH22308;AMYH02016153;AAI19229;AMYH02016154;AMYH02016155;XM_006715956;XM_017012098;CH466586;XM_017012097;AC161176;AC_000027;BAA14348;M75967;M75966;HQ258511;M77227;NP_001010932;M75969;NP_001010931;M75968;NP_001010934;NP_001010933;NC_000071;BC1192…	7q21.11;7q21.1
CCND1	cyclin D1	Protein	8772	12443;595;58919	ENST00000227507.2;ENSMUST00000093962;ENST00000227507;ENSP00000227507.2;ENSRNOG00000020918;ENSRNOP00000028411.2;ENSRNOP00000028411;ENSMUSP00000091495;ENSP00000227507;ENSG00000110092;ENSMUST00000093962.4;ENSRNOT00000028411.3;ENSMUSP00000091495.4;ENSRNOT00000028411;ENSMUSG00000070348	CDI30198;EU600170;CAG46896;BY089102;AAO13813;AAH01501;EAW74748;EAW74747;AAA58392;EAW74746;CAA53020;AAA36481;AB075505;P25322;AK005352;AM393593;AAHX01009176;AK169905;AM393193;BAE37996;ABBA01010292;X59798;XM_006508466;NM_053056;BAG61118;L09054;NC_000011;CR536538;AK313136;M64349;AB256048;AY830112;CR542099;Z29078;XM_008760168;AAB34495;AK149905;BAE94258;DQ891848;S71637;CAA42470;NP_031657;CB326145;BC001…	11q13;11q13.3
NRG1	neuregulin 1	Protein	3743	112400;3084	ENSP00000384620;ENSP00000429582.1;ENSRNOT00000082355.1;ENSRNOT00000038549;ENSRNOP00000014147.4;ENSRNOG00000010392;ENSP00000429582;ENST00000356819;ENSRNOP00000014268;ENSRNOP00000014147;ENSRNOT00000014268.8;ENSP00000287842;ENSRNOP00000014268.5;ENSP00000430120;ENSP00000434640;ENSRNOP00000071312;ENST00000523534;ENSRNOT00000058727.4;ENSRNOT00000014268;ENSRNOT00000014147;ENST00000521670;ENSP00000439276…	ABBA01023635;AF026146;ABBA01023630;AAM71137;ABBA01023634;ABBA01023633;ABBA01023632;ABBA01023631;AAM71139;AK097005;DA805080;DAA00042;ABBA01023627;DAA00043;ABBA01023626;DAA00040;ABBA01023625;DAA00041;ABBA01023624;DAA00046;DAA00047;DAA00044;EU359055;ABBA01023629;DAA00045;BAD97155;ABBA01023628;ABBA01023623;ABBA01023622;ABBA01023621;ABBA01023620;DAA00048;ABBA01023619;DQ176766;EF517297;AY207002;EF51729…	8p12
BCL2L1	BCL2 like 1	Protein	6008	12048;598;24888	ENST00000376062;ENSP00000406203.1;ENSRNOG00000007946;ENSP00000365223;ENST00000422920;ENSRNOT00000091419;ENSP00000365223.4;ENSP00000302564;ENSMUSP00000105445.3;ENSRNOP00000010762.4;ENSRNOT00000047416;ENST00000376055.8;ENST00000450273;ENST00000450273.1;ENST00000307677;ENSMUSP00000007803;ENSP00000390760.1;ENSRNOP00000043542;ENSRNOT00000010762.7;ENSMUSG00000007659;ENSG00000171552;ENST00000422920.1;EN…	CAA58557;AF136230;NR_149254;AL117381;NM_001191;NP_001276668;XR_374396;XM_006498612;AAH89016;U72349;AAH89017;XP_016883482;CAT03400;NM_001289717;NM_001289716;EDL86043;EDL86042;U72350;EDL05990;EDL05991;XM_006235265;XM_006235264;AAD33683;XM_006498610;XM_006498611;XM_011528966;XM_011528965;XM_011528964;XM_011528963;XM_011528962;XR_001754364;AK211933;NC_000068;NP_001276645;NP_001276646;XR_936599;EAW764…	20q11.21
ZEB1	zinc finger E-box binding homeobox 1	Protein	2752	25705;6935;21417	ENSP00000391612;ENSP00000444891;ENSRNOT00000024336.7;ENSP00000319248;ENSP00000391612.2;ENSP00000452787.1;ENST00000320985.14;ENST00000446923.6;ENSP00000354487.5;ENSP00000354487;ENSMUSP00000025081.5;ENST00000560721;ENST00000542815.7;ENST00000361642;ENSMUST00000025081.11;ENST00000560721.6;ENSP00000319248.9;ENST00000446923;ENST00000361642.9;ENSMUSG00000024238;ENSRNOP00000049343;ENST00000542815;ENSRNO…	U12170;XM_006525773;XM_006525772;XM_006525771;XM_006525770;KF511092;XM_006525776;XM_006525775;BAG61488;XM_006525774;BC112392;NM_011546;AK309331;NC_000084;BAE43240;EDL23039;NM_013164;P37275;NM_030751;NP_001295194;AAB08442;BAA11177;AK299541;AK299666;AK294775;CH466592;DB442432;NP_001167567;NM_001128128;AK311187;AAA20602;AAP92580;AC_000040;NP_001167564;NP_001167565;NP_001167566;AK041408;CH471072;NP_1…	10p11.22;10p11.2
E2F1	E2F transcription factor 1	Protein	4259	13555;1869;399489	ENSMUSG00000027490;ENSMUSP00000099434;ENSMUST00000103145;ENSMUST00000103145.10;ENST00000343380;ENSRNOT00000022428.6;ENSMUSP00000000894.5;ENSP00000345571.5;ENSMUSP00000099434.4;ENSP00000345571;ENSG00000101412;ENSRNOG00000016708;ENSMUSP00000000894;ENST00000343380.5;ENSMUST00000000894;ENSMUST00000000894.5;ENSRNOT00000022428;ENSRNOP00000022428.4;ENSRNOP00000022428	HI179088;KT584073;BC052160;Q01094;NM_001291105;AK179778;U08995;D63165;AAC50719;NM_001100778;AK017841;NP_001094248;CAM91159;CAN37617;AK211069;BY254403;O09139;BC050369;CH474050;AK153968;XM_006498694;AAH05098;NP_001278034;AAA35782;BAB30968;AL121906;AAH52160;CBX53852;AMYH02036957;NC_000068;AK208121;AAB24289;AL772292;S74230;AF516106;EAW76300;CH471077;S49592;CAY56011;AK210556;XP_006498757;AK220226;AC_0…	20q11.2;20q11.22
HIF1A	hypoxia inducible factor 1 subunit alpha	Protein	12007	15251;3091;29560	ENSRNOP00000070177;ENST00000539097.2;ENST00000539097;ENST00000337138;ENSMUSP00000106088.1;ENSMUST00000110461.7;ENSMUST00000110461;ENST00000337138.8;ENSRNOG00000008292;ENSP00000437955;ENSP00000437955.1;ENSG00000100644;ENST00000323441;ENSP00000323326;ENSMUSP00000021530;ENSRNOP00000070177.1;ENSMUSP00000106088;ENSP00000338018.4;ENSRNOP00000042230;ENSMUST00000021530;ENSRNOT00000049725.3;ENSRNOT0000007…	AB073325;AK304315;AK304436;O35800;BAG65167;AAF20139;AK299551;AAH12527;AH006957;NP_001300849;AAC50152;NP_001300848;EAW80809;EAW80808;EAW80807;EAW80806;U29165;AAH26139;BAE29500;AB733094;XP_006515540;NM_001313919;AK033471;CH471061;XP_006515541;CAA70305;CAA70306;NP_077335;AK312397;AC_000146;NM_001313920;BAG61496;NC_000078;Q16665;AAP88778;AC_000034;AAC51210;BAI49183;FJ790247;XM_008764695;X95580;NC_018…	14q23.2
HIC1	HIC ZBTB transcriptional repressor 1	Protein	476	15248;3090;100912068	ENSMUSP00000053483.4;ENSP00000382742.2;ENSG00000177374;ENST00000399849.4;ENSMUSP00000053483;ENST00000322941.3;ENST00000399849;ENSP00000314080.3;ENST00000322941;ENSMUST00000055619.4;ENSMUSG00000043099;ENSMUST00000055619;ENSP00000314080;ENSP00000382742	Q14526;DQ187313;AJ007511;AJ007314;CAE51231;EAW90562;AAD09201;AABR07029996;KT584279;XP_006532338;AF036582;BC030208;NP_006488;ABBA01054691;ABA60890;NM_001098203;NM_001098202;L41919;AJ583694;AJ583693;AJ550616;AJ414163;XP_003750910;CAA07453;AAD30654;AAD30655;CJ067923;XM_003750862;AMYH02032762;NC_000017;EDL12793;NC_005109;EAW90564;EAW90563;AF036334;XM_006532275;BU757195;AAI57028;CH466596;NC_018928;AC0…	17p13.3
E2F3	E2F transcription factor 3	Protein	928	291105;100361421;1871;13557	ENSRNOT00000050261.5;ENSMUSP00000152782.1;ENSG00000112242;ENSMUSP00000152368.1;ENSP00000262904;ENSMUSP00000100012.3;ENSRNOP00000040345;ENSMUST00000102948;ENSRNOG00000029273;ENSRNOT00000050261;ENSMUSG00000016477;ENSP00000262904.4;ENST00000346618.7;ENSMUST00000222730.1;ENST00000535432.2;ENSRNOP00000040345.4;ENSP00000443418.1;ENST00000535432;ENSMUST00000221536.1;ENST00000346618;ENSMUSP00000100012;EN…	XP_011512630;XP_002728520;XP_011512631;AAH16847;AK165892;AAH99908;EDL32399;EDL32398;EDL32397;EDL32396;NC_000006;AMYH02013259;BC024125;BC156367;AK133828;AMYH02013260;AAI56227;CR749285;XM_017010330;O00716;AL513025;ABBA01022254;ABBA01022255;BAE21867;BAE38442;ABBA01022256;XP_006516605;XP_006516606;BC114554;BC156999;AK129048;XR_001743194;XR_001743195;EDL98383;EDL98381;BC099908;EDL98382;AK168909;HG4990…	6p22;6p22.3
ECM1	extracellular matrix protein 1	Protein	545	116662;1893;13601	ENST00000369047.8;ENST00000369049.8;ENSRNOP00000028740.3;ENSMUST00000117507;ENSMUSG00000028108;ENSRNOT00000028740.5;ENSP00000358045.4;ENSP00000271630.6;ENSMUST00000029753.12;ENSMUSP00000112665.2;ENST00000346569;ENSP00000358043.4;ENSMUST00000029753;ENST00000369049;ENST00000369047;ENST00000346569.6;ENSMUSP00000029753;ENSP00000358043;ENSMUSP00000112665;ENSP00000358045;ENSRNOP00000028740;ENSMUST00000…	NM_001252653;ABBA01049347;U65937;U65936;NC_000001;U65938;U65933;U65932;U65935;U65934;XM_017319449;EAW53546;AC093317;EAW53547;EAW53544;NP_446334;EAW53545;XM_006500985;XM_006500984;XM_006500987;BC085879;XM_006500986;NG_012062;Q62894;CA413352;ABM87256;XM_017319450;AAB88081;AAB88082;NP_001239582;NM_022664;GQ404379;AMYH02001853;XM_006232942;BAG62911;NC_000069;NM_001355070;AAHX01018894;CH466620;DA96382…	1q21;1q21.2
PTCH1	patched 1	Protein	2113	89830;19206;5727	ENSMUSP00000021921.5;ENSMUST00000021921;ENSP00000399981.1;ENSP00000414823.2;ENSMUST00000192155.5;ENST00000375274.6;ENSP00000389744.1;ENST00000437951.5;ENSP00000449745.1;ENST00000437951;ENST00000331920;ENST00000418258;ENSP00000332353;ENSRNOP00000026287.5;ENST00000421141;ENSMUSG00000021466;ENST00000418258.5;ENSP00000396135;ENSRNOT00000026287;ENSP00000364423.2;ENSMUST00000192155;ENST00000468211.6;EN…	AY395760;AY395761;AAHY01107050;AAHY01107051;ARI45054;XM_011244497;AY395764;AY395765;XM_011244498;BAE45304;AY395762;ARI45053;AY395763;NP_001341847;BAD72767;BAD72768;BAE45302;AY395757;BAE45303;AY395758;BAE45300;BAE45301;AY395759;XP_011242799;AABR07072531;AC154638;BC156082;CH471174;NP_001077072;BAE37474;NP_001077071;NP_001077074;NP_001077073;NP_001077076;NP_001077075;AI417736;EDL84421;BM974119;EDL84…	9q22.3;9q22.32
PTEN	phosphatase and tensin homolog	Protein	8617	5728;50557;707;19211	ENSP00000361021;ENSRNOT00000028143;ENSRNOP00000028143;ENSG00000171862;ENSMUST00000013807.7;ENSRNOG00000020723;ENST00000371953;ENSMUSP00000013807.7;ENSMUST00000013807;ENST00000371953.7;ENSRNOT00000028143.3;ENSMUSG00000013663;ENSRNOP00000028143.1;ENSMUSP00000013807;ENSP00000361021.3	AK087678;AHW56562;AAB66902;XM_006717926;XM_006717927;BAC40525;DAA64601;AH007803;BG772190;NC_000085;AK219196;AC063965;AK080905;AF143313;AF143314;AVE00942;AF143312;CCV66764;NM_031606;BAE28651;AF143315;NM_000314;BAE23536;XM_011539981;XM_006526769;XM_011539982;CH471066;AA836562;NM_008960;NP_032986;KX398936;AC_000041;JA902567;AK030750;XP_006717989;EAW50175;EAW50174;EAW50173;EAW50172;AAHY01143112;AAHY0…	10q23.3;10q23.31
BDNF	brain derived neurotrophic factor	Protein	9549	627;24225;12064	ENSMUSP00000106672;ENSRNOP00000073685;ENSMUSP00000106675;ENSMUSP00000106676;ENSMUSP00000106674;ENSRNOP00000073685.1;ENST00000525950.5;ENSP00000379309;ENSRNOP00000073647.1;ENSP00000379305;ENSP00000379304;ENSP00000435564.1;ENSP00000379307;ENSRNOT00000077703;ENST00000314915.6;ENSP00000379302;ENSMUST00000053317;ENSRNOT00000080190.1;ENSMUSP00000106679.3;ENSMUST00000111045.8;ENSRNOT00000078543.1;ENST00…	DQ890811;AAL23560;AAL23561;AAL23564;AAL23565;AAL23562;AAL23563;KF459669;AY231132;AY231131;AAL23557;AAL23558;AAL23559;AL732477;BAF82452;NP_001257560;NP_733928;NP_733927;XP_008760300;NP_733929;ABBA01060968;NP_733931;NP_733930;AAA51820;M61181;AGR50950;NP_001257567;NP_001257565;AGR50952;NP_001257566;NP_001257563;NP_001257564;NP_001257561;NP_001257562;AAL23571;AAHY01019457;ABM81737;CAA42761;M61175;AK0…	11p13;11p14.1
NRARP	NOTCH regulated ankyrin repeat protein	Protein	144	67122;441478;499745	ENSRNOT00000012388.4;ENSMUST00000104999;ENSRNOT00000012388;ENSMUSG00000078202;ENSG00000198435;ENSMUSP00000100615.2;ENST00000356628;ENSRNOP00000058835;ENSP00000349041.2;ENSP00000349041;ENST00000356628.3;ENSMUST00000104999.3;ENSRNOP00000058835.1;ENSMUSP00000100615;ENSRNOG00000009354	AJ420434;Q7Z6K4;EDL08206;CB132749;BX255925;NC_000009;NP_001004354;BC020293;CH471090;AL732309;AAH69891;AC_000141;AC_000024;NM_001004354;CB066921;AAL05944;NC_018920;ADQ33074;AMYH02021928;XM_017601817;AMYH02021929;BC069891;AK004508;NC_005102;AAHX01456216;AABR07051240;CK819901;AY046077;HQ448596;XP_008756529;NM_001143750;NP_001137222;NC_000068;BC048088;AAH53618;NM_025980;CH466542;NW_001088927;EAW88380…	9q34.3
CITED1	Cbp/p300 interacting transactivator with Glu/Asp rich carboxy-terminal domain 1	Protein	321	12705;4435;64466	ENSRNOG00000003189;ENSMUST00000050551.9;ENSMUSP00000098890.3;ENSMUST00000101336.9;ENSP00000388548.1;ENST00000445983;ENSRNOT00000077678.1;ENSP00000246139;ENST00000373619;ENSRNOP00000004263;ENSRNOT00000004263;ENSP00000388548;ENSMUST00000101336;ENSRNOP00000004263.3;ENST00000445983.5;ENSP00000246139.5;ENSMUSP00000051789;ENSMUSP00000098890;ENST00000431381.5;ENSRNOP00000069515;ENSRNOT00000004263.7;ENST…	AB451286;NM_001276466;BC004240;NC_000086;CX237826;XM_006257100;BC052030;AAHX01111655;DQ896232;AAHX01111654;CH471213;AAH52030;AAH97276;AABR07039217;EDL95868;NP_001138358;NP_001138359;AAC51113;NP_001138357;XP_006257159;AMYH02039703;EAW71819;EAW71818;BAE28308;BAG70100;AC_000042;NG_015847;AK200406;ABM83910;XP_011529260;NM_001276473;NM_001276474;BC097276;XM_006257097;XM_006257098;BAG70232;XM_006257099…	Xq13.1
CNR2	cannabinoid receptor 2	Protein	21456	1269;12802;57302	ENSMUST00000068830;ENSRNOP00000066697.1;ENSMUST00000068830.3;ENSMUSP00000095454.2;ENSRNOT00000074998;ENSRNOP00000066697;ENSMUSP00000095454;ENSRNOG00000009260;ENSMUSP00000069957;ENSP00000363596.4;ENSMUST00000097843.8;ENSRNOP00000012342;ENSG00000188822;ENSRNOT00000012342.4;ENSP00000363596;ENSRNOT00000012342;ENSRNOT00000074998.2;ENST00000374472;ENSMUSG00000062585;ENSMUST00000097843;ENST00000374472.4…	GM007150;NM_001305278;NP_001157615;NM_020543;AL672076;NP_001157614;CAV28600;AAH95545;FJ357036;FJ357035;FJ357034;XM_011540629;XM_011540628;XM_011540627;CAD22549;CAD22548;NC_000001;Q9QZN9;AY242132;AAA63757;EAW95100;X74328;AL590609;BC069722;CAO02243;FJ357033;AK134109;U21681;AAHX01040269;AAF08535;AM156854;AM156856;AM156855;AAHY01040808;AAHY01040809;EDL80775;EDL80776;ACD31539;XP_011538929;AFV26061;HB4…	1p36.11
ZIC1	Zic family member 1	Protein	559	22771;7545;64618	ENSMUSP00000068858.3;ENSRNOP00000019860;ENSRNOP00000019860.3;ENSRNOT00000019860.5;ENSMUST00000034927.12;ENSRNOG00000014644;ENST00000282928.4;ENSMUSG00000032368;ENSMUSP00000034927.6;ENSMUSP00000034927;ENSMUST00000065360.4;ENST00000282928;ENSG00000152977;ENSP00000282928.4;ENSP00000282928;ENSMUSP00000068858;ENSRNOT00000019860;ENSMUST00000065360;ENSMUST00000034927	BC104848;AC_000135;AK136977;CN666056;AAF34656;XP_006511124;NP_003403;NC_000003;BC104850;ABBA01058970;BAA06878;BAE23194;CH466560;AK141883;AAH60247;AMYH02007865;AMYH02007864;AB038493;CH473954;CH471052;NC_005107;U79264;BC050889;AAI04851;AF221839;AK141431;AAH63247;AAI04849;D32167;NC_018914;AK139143;AC092959;BAE24869;Q15915;BC060247;EDL20910;XM_006511061;NM_009573;NP_033599;XM_008766454;NG_015886;P466…	3q24
MIR181B1	microRNA 181b-1	Protein	957	406955	ENST00000385240;ENST00000385240.1;ENSG00000207975	NC_018912;AMYH02002446;AL136321;NR_029612;NC_000001;LM608344;AC_000133;ABBA01027577	1q32.1
FUCA1	alpha-L-fucosidase 1	Protein	258	71665;24375;2517	ENSMUSP00000030434;ENSMUSG00000028673;ENSRNOT00000012455;ENST00000374479;ENSRNOP00000012455.3;ENSMUSP00000030434.4;ENSRNOP00000012455;ENSP00000363603.3;ENST00000374479.3;ENSRNOT00000012455.5;ENSMUST00000030434;ENSG00000179163;ENSRNOG00000009325;ENSP00000363603;ENSMUST00000030434.4	DQ590593;AL672076;AK002230;AK201832;NP_036694;M29877;NP_000138;BAH13453;AK020610;BC081844;XM_005245821;AK151361;BAE30336;NC_000001;AK092914;X16145;BAB21949;AK310143;AK151879;AL590728;BAE38288;AAH03235;AK177120;P17164;NM_024243;XP_005245878;AK225468;BC017338;EDL80777;EDL80778;AK301302;M10355;BAC35346;AAHX01040273;AK095443;AAHY01040810;AK152070;AAHY01040811;AK053323;P04066;AK295535;AAH81844;AAA5248…	1p36.11;1p34
MIR182	microRNA 182	Protein	1875	406958	ENST00000385255;ENSG00000207990;ENST00000385255.3	LM608346;AC_000139;AC084864;AMYH02016740;NC_000007;CH236950;NR_029614;NG_023385;NC_018918;ABBA01057625	7q32.2
MIR4295	microRNA 4295	Protein	45	100422909	ENST00000585286.1;ENSG00000264763;ENST00000585286	NR_036177;ABBA01063003;NC_000010;NC_018921;AMYH02023825;AC_000142;AL139120	10q25.2;10
CNTN1	contactin 1	Protein	511	1272;12805;117258	ENSP00000448653;ENSRNOG00000004438;ENST00000551295.6;ENST00000551295;ENSP00000447006;ENSMUST00000000109;ENST00000347616;ENSMUST00000169825;ENSMUSP00000067842.5;ENST00000547849.5;ENSMUSP00000133063;ENSP00000448653.1;ENSRNOP00000006219.3;ENSRNOT00000006219.4;ENST00000547849;ENSMUST00000000109.10;ENSRNOT00000006219;ENSP00000325660.3;ENSMUST00000169825.7;ENSG00000018236;ENSP00000448004.1;ENSMUST00000…	XR_002957288;XR_002957289;AJ877233;AY512913;AJ877235;AJ877234;U07819;NM_007727;AJ877237;U07820;XR_002957290;ABBA01031374;XR_002957291;ABBA01031375;ABBA01031376;AC015540;ABBA01031377;NC_000081;ABBA01031378;NM_175038;BX648591;NP_001242992;NP_001242993;XM_005268651;AC_000037;XM_024448843;NG_012058;XP_017171912;XP_017171911;BAC32466;AF325706;BAF82233;AAHX01052305;AAHX01052304;AAHX01052303;AAHX0105230…	12q12;12q11-q12
PDCD1	programmed cell death 1	Protein	3422	102550808;18566;5133;301626	ENSMUST00000027507.7;ENSRNOP00000025743;ENSP00000335062;ENSMUSP00000027507.6;ENST00000334409;ENSMUSG00000026285;ENSMUSP00000027507;ENSRNOG00000019043;ENSMUST00000027507;ENSRNOP00000067189.1;ENSRNOP00000067189;ENSRNOT00000074915;ENST00000334409.9;ENSG00000188389;ENSRNOT00000074915.1;ENSP00000335062.5;ENSRNOT00000025743;ENSRNOG00000049797	XM_017004293;CAA48113;XM_017596382;NG_012110;AAC51773;ABBA01006067;AAC51774;EDL91893;NC_000002;BC074740;CH466520;XM_008767366;NT_187527;AY322430;BC119179;CH473997;NM_005018;HH957981;AI928135;AF363458;BAG36577;AAI19180;AAI20603;NP_005009;CH471063;EF064716;AAH74740;NC_000067;AAP85379;U64864;X67914;U64863;ATL63450;ATL63452;ATL63451;NP_001100397;BC120602;AAO25116;NM_008798;XM_006712573;ATL63447;AC167…	2q37.3
CD274	CD274 molecule	Protein	4734	60533;499342;29126	ENST00000381577;ENST00000381573;ENSRNOT00000034421;ENST00000381577.3;ENST00000381573.8;ENSMUSG00000016496;ENSG00000120217;ENSP00000370985.4;ENSP00000370989.3;ENSMUST00000016640;ENSP00000370989;ENSMUST00000016640.7;ENSRNOT00000034421.6;ENSRNOP00000029992.5;ENSRNOP00000029992;ENSMUSP00000016640.7;ENSP00000370985;ENSMUSP00000016640;ENSRNOG00000016112	AY291313;AK080003;AAHY01142973;AMYH02019084;AK300470;NM_001314029;NM_014143;BC066841;AAI13737;AAHY01142972;NC_000009;AK154403;AAI13735;EDM13095;NP_001254635;GQ904196;ABB90152;NP_068693;AAP42144;NC_000085;BC074984;AI826502;DQ286582;AL135786;AAG18509;XP_006231310;AAH69381;AAU09634;AAG18508;BAG37149;AC119228;AC109391;JA738699;AAH74984;BC069381;AY714881;AAF25807;BAA91966;AC_000041;Q9NZQ7;AL162253;AAH…	9p24;9p24.1
ABL1	ABL proto-oncogene 1, non-receptor tyrosine kinase	Protein	3229	100909750;25;11350;311860	ENST00000318560.5;ENSMUSP00000075167;ENSRNOT00000042495.5;ENSG00000097007;ENST00000372348;ENSMUSG00000026842;ENST00000318560;ENSRNOT00000012617;ENSMUST00000028190.12;ENST00000372348.6;ENSP00000323315.5;ENSP00000361423;ENSRNOP00000044534.3;ENSRNOP00000012617.2;ENSMUST00000075759;ENSRNOT00000012617.4;ENSMUST00000028190;ENSRNOP00000044534;ENSRNOT00000042495;ENSRNOP00000012617;ENSMUSP00000028190.6;EN…	ABBA01012062;ABBA01012063;AB209456;ABBA01012064;ABBA01012065;ABBA01012061;AAI03771;AL707819;XM_008775319;AK218428;AC105586;NM_009594;NM_001283045;NM_001283047;NM_001283046;CAA30411;CAA30412;FJ785401;CAA30413;CAA30414;CK626997;AM600680;X51945;AAHY01015079;XP_006497684;NP_033724;AK218533;ABBA01012066;ABBA01012067;BM949741;NC_000068;AAHY01015082;AAHY01015083;AAHY01015084;CA752052;X07540;AAHY01015080…	9q34.1;9q34.12
MIR195	microRNA 195	Protein	1202	406971	ENSG00000275739;ENSG00000284112;ENST00000385194;ENST00000385194.1	AC_000149;NR_029712;LM608528;AC040977;AMYH02032882;NC_000017;ABBA01054845;NC_018928	17p13.1
SDC4	syndecan 4	Protein	1314	20971;6385;24771	ENSRNOP00000019386.2;ENSRNOP00000019386;ENSMUSP00000017153.3;ENSMUST00000017153.3;ENSMUST00000017153;ENST00000372733;ENSMUSP00000017153;ENSRNOG00000014297;ENSRNOT00000019386;ENST00000372733.3;ENSP00000361818;ENSMUSG00000017009;ENSRNOT00000019386.3;ENSG00000124145;ENSP00000361818.3	AK145805;BC030805;AAB26725;AAH02312;AABR07054564;BAG35408;XM_011528977;ABM84824;AK153445;BC005679;BAA19613;BAA22135;BAA22136;M81786;EAW75862;EAW75861;EAW75860;AK303964;P31431;NC_000068;BC002312;CAA47406;D89572;D89571;FQ229218;EDL96527;S61868;NP_036781;CAG46842;KT584003;AK158278;BAE32000;CH471077;U36599;BAG64888;AAH05679;ABBA01052660;D13292;AC_000152;EDL06384;EDL06385;BAD96963;NM_012649;AAA73167;A…	20q12;20q13.12
MIR190A	microRNA 190a	Protein	254	406965	ENST00000388402;ENSG00000211137;ENST00000388402.1	NG_033932;AC_000147;AC103740;AY194170;LM608525;AMYH02030575;NR_029709;NC_000015;NC_018926;ABBA01038922	15q22.2
MIR19A	microRNA 19a	Protein	1492	406979	ENST00000384878.1;ENST00000384878;ENSG00000277328;ENSG00000284204	NC_018924;AF480554;AF480522;AMYH02028470;LM608162;ABBA01027235;NC_000013;AB176708;NR_029489;NG_032702;AL162375;AJ421737;AC_000145	13q31.3
SNHG7	small nucleolar RNA host gene 7	Protein	180	84973	ENST00000447221.1;ENSG00000233016;ENST00000416970;ENST00000416970.5;ENST00000447221	BC007651;NC_000009;NR_003672;AC_000141;AL355987;BC042369;HG502550;BC042667;NC_018920;BC061888;AMYH02021909;NR_024543;NR_024542;AK090585;HG502549;BC055011;BC059956;HG502548;ABBA01022719;HG502547	9q34.3
MIR200A	microRNA 200a	Protein	1208	406983	ENSG00000207607;ENST00000384875.3;ENST00000384875	NC_018912;ABBA01016022;NR_029834;NC_000001;AL390719;AMYH02000082;LM608664;AC_000133	1p36.33
CXCL12	C-X-C motif chemokine ligand 12	Protein	6560	24772;6387;20315	ENSP00000363548.2;ENSMUST00000112871.7;ENSP00000379140.2;ENSMUST00000073043;ENSMUSP00000108492;ENST00000343575;ENST00000374426.6;ENSRNOP00000059574;ENSP00000379140;ENST00000395793.7;ENSMUSP00000108487;ENSP00000363551;ENSMUSP00000072800;ENSMUST00000112866;ENSMUST00000112871;ENSP00000379139;ENSRNOT00000071175;ENSP00000379139.3;ENSG00000107562;ENSRNOT00000066670.3;ENSMUSP00000072800.4;ENSP0000033991…	AF189724;BB610070;ABC69273;CAJ21099;ABC69272;ABC69271;ABC69270;BAC32216;AAA40101;CH471160;AAA40100;BAC35845;EAW86618;EAW86619;EDM02108;EAW86620;EDM02107;EDM02109;EAW86621;L36033;L36034;CH466523;BAE34120;AL713778;BC046827;BC031072;NM_022177;AI092156;CAD28539;CAJ18596;DQ345520;BC020297;NC_000010;NM_001178134;BAC03463;NP_001012495;AAF01066;BAA04648;NP_071513;AY644456;AK075596;BC006640;D21072;U16752;…	10q11.1;10q11.21
MIR20A	microRNA 20a	Protein	1364	406982	ENST00000362279;ENSG00000275534;ENSG00000283762;ENST00000362279.1	NC_018924;AMYH02028470;ABBA01027235;LM608165;NC_000013;AB176708;NG_032702;AL162375;AC_000145;NR_029492;AJ421738	13q31.3
MIR197	microRNA 197	Protein	304	406974	ENST00000384976.2;ENSG00000207709;ENSG00000284443;ENST00000384976	NC_018912;LM608319;AMYH02001711;NC_000001;AJ560754;NR_029583;AL355310;AC_000133;ABBA01068380	1p13.3
SDHB	succinate dehydrogenase complex iron sulfur subunit B	Protein	596	6390;298596;67680	ENSMUST00000010007.8;ENSRNOT00000010593;ENSMUSP00000010007.8;ENSRNOG00000007967;ENSRNOP00000010593.4;ENST00000375499.7;ENSG00000117118;ENST00000375499;ENSMUSG00000009863;ENSRNOT00000010593.7;ENSMUST00000010007;ENSRNOP00000010593;ENSP00000364649;ENSMUSP00000010007;ENSP00000364649.3	BY111239;M32246;AK009660;NC_000001;AK312056;AAH07840;NM_001100539;AAA81167;AK003052;D10245;AAA35708;NG_012340;CAE47739;FQ215046;NM_003000;AAHY01041416;AAHY01041417;XP_006539191;AAH13509;BAE41403;NM_001355515;AK169839;DQ403000;DQ403001;DQ403007;EDL13332;EDL13331;BAB26422;AK153045;EDL13336;EDL13335;EDL13334;EDL13333;AH003225;EDL13337;AAC72371;BU554163;NP_001094009;AC_000026;BAE31674;BC007840;U17296…	1p36.1-p35;1p36.13
MIR196A2	microRNA 196a-2	Protein	239	406973	ENST00000385189;ENSG00000207924;ENST00000385189.3	NC_018923;AC012531;LM608349;NC_000012;ABBA01008362;AMYH02026528;AC_000144;NR_029617	12q13.13
PDGFRB	platelet derived growth factor receptor beta	Protein	4961	5159;24629;18596	ENSMUSP00000025522;ENSP00000261799;ENSRNOT00000068535;ENSRNOG00000018461;ENST00000261799;ENSMUSG00000024620;ENSRNOP00000069485;ENSRNOP00000060534;ENSRNOP00000060534.1;ENSRNOP00000069485.1;ENSMUSP00000025522.4;ENSG00000113721;ENSP00000261799.4;ENSRNOT00000068535.3;ENSRNOT00000086033;ENST00000261799.8;ENSRNOT00000086033.1;ENSMUST00000025522.10;ENSMUST00000025522	NM_001355017;NM_001355016;NP_001139740;M33210;CH466528;NC_000005;BAD92894;NG_023367;ACF47631;NC_000084;NM_008809;CAA27882;EDL09787;EDL09788;AK203442;EDL09789;EDM14586;ABW03350;NP_002600;AMYH02012455;AF359356;M21616;LT626076;ABM83050;Q05030;EU826595;AAH55311;CH471062;AK158145;NP_001341945;NP_001341946;XM_006525719;XM_006525718;NC_005117;AAA52119;AY090783;XP_011245158;AC_000040;AAM09098;BAE22283;AK…	5q32;5q33.1
MIR205	microRNA 205	Protein	1305	406988	ENSG00000284485;ENST00000384891.1;ENST00000384891;ENSG00000276335	NC_018912;AL035408;NR_029622;NC_000001;LM608354;AC_000133;AMYH02002596;ABBA01048219	1q32.2
GABPA	GA binding protein transcription factor subunit alpha	Protein	578	2551;363735;14390	ENSRNOG00000053205;ENSMUSP00000109822;ENSG00000154727;ENSRNOG00000001549;ENST00000400075.3;ENSMUST00000114184.7;ENSRNOT00000086946.1;ENSMUSG00000008976;ENSMUST00000009120.7;ENSP00000382948.3;ENSMUSP00000009120;ENSP00000382948;ENST00000400075;ENSRNOP00000071293.1;ENSMUST00000114184;ENSP00000346886;ENSRNOT00000086946;ENSMUSP00000109822.1;ENSMUST00000009120;ENSP00000346886.3;ENST00000354828;ENST0000…	NP_032091;AF346290;CH473989;X84366;EU159453;CD674081;KF457128;NM_002040;AY282798;BAG36321;AY282799;AY282796;KF457127;AY282797;NC_000082;CH466521;AK313545;BAE29575;XP_006522970;XP_006522971;AF346289;XP_006522972;EDK98317;AF346288;AAA53030;BC035031;BX117934;AK003693;XP_006522968;XP_006522969;XM_005260938;AY282794;AAO27832;AY282795;AY282793;XM_005260939;AP000087;AP001694;XM_017028313;XP_016883802;Q0…	21q21.3
MIR204	microRNA 204	Protein	1201	406987	ENST00000385200;ENSG00000207935;ENST00000385200.3	NR_029621;NC_018920;LM608353;AC_000141;NG_047197;AMYH02020960;NC_000009;AL159990;ABBA01033830	9q21.12
GABPB1	GA binding protein transcription factor subunit beta 1	Protein	154	14391;364738;2553;2552	ENSMUST00000103226;ENSMUST00000110425.8;ENSP00000379728.3;ENSP00000220429;ENSMUST00000103227.7;ENSP00000370259;ENST00000396464;ENSMUST00000089745;ENSG00000104064;ENSP00000351923.4;ENSMUSG00000027361;ENSMUSP00000037673.6;ENST00000380877.7;ENSMUSP00000087177.4;ENSMUSP00000106054.2;ENST00000220429;ENSMUSP00000087177;ENSMUST00000089745.10;ENSMUSP00000099516.3;ENSMUSP00000106055;ENST00000359031.8;ENSM…	AK303901;BT006652;BAE24287;NM_002041;BAC35165;BC016910;XM_011521427;XM_011521426;BC036080;XM_011521425;AABR07028012;KT584985;XP_006254137;AAQ19490;NP_034379;EDL28159;NP_852092;NR_073183;XP_011519729;XP_011519728;AC022087;XP_011519727;NC_000068;XM_006498760;XM_006498761;EDL28161;EDL28160;XM_006498764;XM_006498762;XM_006498763;XM_006498757;XM_005254273;XM_005254274;XM_006498758;XM_006498755;XM_0064…	15q21.2
MIR212	microRNA 212	Protein	924	406994	ENST00000586026;ENSG00000267195;ENST00000586026.1	NR_029625;LM608357;AC090617;NG_027689;AJ550415;AMYH02032761;NC_000017;NC_018928	17p13.3
PDGFRA	platelet derived growth factor receptor alpha	Protein	3655	25267;5156;18595	ENSP00000424218.1;ENSMUST00000168162;ENSMUSP00000000476.8;ENSP00000257290.5;ENSMUSG00000029231;ENSG00000134853;ENSMUSP00000127173;ENSRNOP00000003077.4;ENSRNOT00000003077;ENSRNOP00000003077;ENSRNOT00000003077.5;ENSRNOG00000002244;ENSP00000424218;ENSMUSP00000000476;ENST00000257290;ENSMUST00000000476;ENSP00000257290;ENSMUST00000168162.4;ENST00000509490;ENSMUSP00000127173.1;ENSMUST00000000476.14;ENST…	CAN37625;AK136490;AK308353;CK478629;AAA96715;AK139094;L25829;AK147267;NP_001334758;NP_001334759;NP_001334756;NP_001334757;CH471057;ABI96988;AAA39904;AJ278993;XM_006504263;XM_006504261;XM_006504262;BAE23888;CA505634;CB801421;P16234;NP_001076785;XP_006714102;XP_006714103;XP_006714104;CA512174;DA678599;M22734;XM_017008281;AABR07014881;AABR07014882;AC_000027;X80389;AK145097;NC_000071;BC020405;M84607;…	4q12
GABRB2	gamma-aminobutyric acid type A receptor beta2 subunit	Protein	168	14401;2561;25451	ENSP00000274546.6;ENSMUSP00000141868.1;ENSMUST00000007797.9;ENST00000274547.6;ENSMUSP00000007797.4;ENSP00000274547.2;ENSMUST00000192403;ENST00000353437.10;ENSRNOG00000003680;ENSMUSG00000007653;ENSRNOP00000004970.3;ENST00000274547;ENST00000353437;ENSRNOT00000004970.5;ENSMUST00000192403.1;ENSP00000274546;ENSRNOT00000004970;ENSP00000274547;ENSRNOP00000004970;ENSMUST00000007797;ENSMUSP00000007797;ENS…	NM_021911;XP_011532803;XM_011534501;AF529171;EDM04124;GU117779;AF529170;GU117788;AAHX01063416;NP_068711;GU117789;AAHX01063415;GU117786;AAHX01063418;GU117787;AAHX01063417;GU117784;AAHX01063412;GU117785;AAHX01063411;GU117782;AAHX01063414;GU117783;AAHX01063413;GU117780;GU117781;XM_011248726;NP_037089;AAHX01063420;BC105639;AAS90347;AH012051;AAHX01063419;NP_000804;FQ212072;AK294437;KF510900;AY574251;A…	5q34
DACT2	dishevelled binding antagonist of beta catenin 2	Protein	188	240025;308212;168002	ENST00000607983.1;ENST00000607983;ENST00000366796.7;ENSRNOT00000080065;ENSRNOP00000030909.4;ENSP00000355761.2;ENSP00000355760.3;ENST00000366795;ENST00000366796;ENSRNOT00000035125.5;ENSRNOG00000022921;ENST00000610183;ENST00000366795.3;ENSMUSP00000051638;ENSMUST00000053218;ENSRNOP00000074246;ENST00000610183.1;ENSRNOT00000035125;ENSRNOP00000074246.1;ENSRNOP00000030909;ENSRNOT00000080065.1;ENSP000004…	AMYH02014989;NC_000006;BAC31003;FQ215550;CH474033;NP_001273279;CK473696;NC_000083;AAI11791;XM_008758760;AABR07001756;ABBA01000403;CB729888;BQ203833;CH471051;XP_006228022;XP_006228027;CH466630;XP_006228024;AAL55843;AY297430;XP_006228026;AC_000039;BX377941;AK141226;NP_766414;NM_001107464;XM_006524227;AAHX01003208;NM_214462;DR004351;AAHX01003207;AAHX01003206;Q7TN08;NM_172826;CB788616;AAI11765;AK1317…	6q27
MIR211	microRNA 211	Protein	608	406993	ENST00000384969;ENSG00000207702;ENST00000384969.1	NT_187660;AC_000147;NW_011332701;LM608356;AC009562;AC243586;NC_000015;NR_029624;NG_016453;ABBA01038324;AJ550414;NC_018926	15q13.3
LINC02082	long intergenic non-protein coding RNA 2082	Protein	11	100507661	ENST00000484765;ENSG00000242268;ENST00000484765.2	AC092954;NC_000003;NC_018914;AMYH02008095;AC_000135;ABBA01058718;NR_109989;BX118401;HG496291	3q26.2;3
MIR203A	microRNA 203a	Protein	1623	406986	ENST00000384836;ENST00000384836.1;ENSG00000207568	NC_000014;ABBA01048391;NC_018925;AC_000146;AL136001;NR_029620;AMYH02029941;LM608352	14q32.33
MIR361	microRNA 361	Protein	331	494323	ENST00000362181.3;ENSG00000199051	NC_018934;AMYH02039895;AL022401;ABBA01051728;NC_000023;NG_009874;LM608684;AC_000155;NR_029848	X;Xq21.2
MIR21	microRNA 21	Protein	5504	406991	ENSG00000284190;ENST00000362134;ENST00000362134.1;ENSG00000199004	AC_000149;AJ421741;AY699265;LM608166;NC_000017;ABBA01003177;AC004686;AC244499;NG_051107;AF480502;AF480524;AF480557;NR_029493;BC053563;NC_018928	17q23.1
MIR221	microRNA 221	Protein	2102	407006	ENST00000385135.1;ENST00000385135;ENSG00000207870	NC_018934;AC234772;LM608366;NR_029635;NC_000023;ABBA01052119;AL034412;AJ550425;AMYH02039251;AC_000155	Xp11.3
MIR214	microRNA 214	Protein	1755	406996	ENSG00000283844;ENST00000385214;ENSG00000207949;ENST00000385214.1	NC_018912;NR_029627;AL137157;NC_000001;LM608359;AJ550417;ABBA01027921;AC_000133;AMYH02002145	1q24.3
DLL4	delta like canonical Notch ligand 4	Protein	1458	54485;54567;311332	ENSMUSP00000099575;ENSRNOP00000018970;ENSMUSP00000099575.3;ENSRNOT00000018970;ENSMUSG00000027314;ENSRNOP00000018970.6;ENST00000249749;ENSRNOG00000014011;ENST00000249749.6;ENSP00000249749;ENSMUST00000102517.3;ENSG00000128917;ENSRNOT00000018970.6;ENSMUST00000102517;ENSP00000249749.5	LC132722;AK308755;Q9NR61;BAB16085;BC106950;AAQ89253;XP_006234827;BAG36565;AB036931;Q9JI71;NC_000015;CH466519;EAW92466;AI478830;NM_019454;NP_001101230;BC042497;NC_000068;XP_006499973;BBA57099;DA089757;AK165517;AAF81912;AK031699;AF279305;ABBA01038427;AC_000147;NP_061947;AF253469;AF273454;AF253468;CH471125;XM_006499910;D3ZHH1;BAB18581;BAB18580;NM_019074;NM_001107760;AAHY01019981;AAHY01019982;AK00473…	15q14;15q15.1
MIR218-1	microRNA 218-1	Protein	1332	407000	ENST00000384999;ENST00000384999.1;ENSG00000207732	AC_000136;AC021118;AJ550421;LM608363;ABBA01032644;NC_000004;NG_047105;NR_029631;AMYH02008853;NC_018915	4p15.31
MIR181A1	microRNA 181a-1	Protein	2191	406995	ENST00000385026.1;ENST00000385026;ENSG00000207759	NR_029626;NC_018912;AMYH02002446;AL136321;LM608358;NC_000001;AJ550416;AC_000133;ABBA01027577	1q32.1
MIR215	microRNA 215	Protein	491	406997	ENSG00000207590;ENST00000384858;ENST00000384858.1	NC_018912;NG_041799;LM608360;NR_029628;NC_000001;AC_000133;AC103590;ABBA01048082;AJ550418;AMYH02002730	1q41
KIT	KIT proto-oncogene receptor tyrosine kinase	Protein	7231	3815;16590;64030	ENST00000412167;ENST00000412167.6;ENSRNOP00000068756;ENSRNOT00000003050.3;ENSP00000390987;ENSMUSP00000005815;ENSMUST00000005815;ENSMUST00000144270;ENSP00000390987.2;ENSRNOP00000003050;ENSMUSP00000116465.2;ENSMUST00000144270.7;ENSMUSP00000116465;ENSRNOP00000068756.1;ENST00000288135;ENSRNOP00000003050.1;ENSP00000288135;ENSG00000157404;ENSMUSG00000005672;ENSRNOG00000002227;ENSRNOT00000090654;ENSP000…	AAC50969;AAC50968;CAJ15131;CAJ15130;BY017579;ADF50068;ADF50069;CH471057;ADF50070;ADF50071;CAA29548;CAM35390;ALS55361;XM_017320687;AK046795;BC026713;EU826594;NM_001122733;XP_006714101;AF228311;BC052457;ABX45076;ABX45075;ABX45074;ABX45073;ABX45072;CAA46798;ABX45071;CAA46799;BY123520;ABX45070;EF472963;ABX45079;ABX45078;ABX45077;AC_000027;CS104364;CAA49159;AAH52457;AABR07014878;ACI24886;AABR07014877;…	4q12
MIR26A1	microRNA 26a-1	Protein	1853	407015	ENSG00000199075;ENST00000362205.1;ENST00000362205	NC_000003;LM608172;NC_018914;AC_000135;NR_029499;AC105752;AMYH02006564;ABBA01024840;AJ421747	3p22.2
MIR424	microRNA 424	Protein	995	494336	ENSG00000284231;ENSG00000274784;ENST00000362227.3;ENST00000362227	LM608934;NC_018934;ABBA01042455;NR_029946;AMYH02040528;NC_000023;AC_000155;AC004383	Xq26.3
YAP1	Yes associated protein 1	Protein	4323	10413;22601	ENST00000629586.2;ENSP00000487519.1;ENST00000537274;ENSP00000282441.5;ENST00000345877;ENST00000526343;ENSMUSP00000069554;ENST00000531439.5;ENST00000615667.4;ENSP00000431574;ENSMUST00000065353;ENST00000629586;ENSMUSG00000053110;ENST00000282441.9;ENSP00000431574.1;ENSP00000331023;ENSP00000445635;ENST00000345877.6;ENSP00000478927.1;ENSMUSP00000069554.6;ENST00000537274.5;ENSP00000435602;ENSP000002824…	AAH38235;BAE35860;AAHY01075890;XP_006509919;XP_006509918;XP_006509917;AMYH02025480;CCH22598;AMYH02025481;AK157234;CCH22597;AL832620;AP002777;XP_006509916;XP_006509915;CH466522;NP_001181973;AMYH02025479;HE864159;NP_001181974;BC014733;NM_006106;AK201142;AAHY01075889;HE864161;HE864160;P46937;P46938;NC_000011;EAW67015;HE864163;HE864162;EAW67013;EAW67014;EAW67011;BAE34009;NP_006097;EAW67012;BU073244;X…	11q13;11q22.1
KISS1	KiSS-1 metastasis suppressor	Protein	1706	3814;280287;289023	ENSRNOG00000047481;ENSMUSP00000136746;ENSRNOP00000068332.1;ENSRNOP00000032239;ENSP00000356162.4;ENST00000367194;ENSG00000170498;ENSRNOP00000068332;ENSMUSP00000136746.1;ENST00000367194.4;ENSMUST00000178033;ENSMUSG00000116158;ENSRNOT00000035583;ENSP00000356162;ENSRNOT00000076506.1;ENSRNOT00000076506;ENSMUSG00000098306;ENSMUSG00000102367;ENSMUST00000178033.4	AL592114;DQ892799;BC117046;AC068906;BC119348;ABM83725;NC_000001;NM_178260;CH466520;AAP22375;AMYH02002532;EDM09773;U43527;HC007062;AF472576;XP_011507827;AAG17259;CH471067;AAI19349;XM_011509525;NP_859043;BAM11250;BAF84384;AY196983;NC_000067;NC_005112;Q6Y4S4;EAW91506;AK291695;EAW91507;AB666166;XM_017598697;BAD36756;JX139032;Q15726;XP_017454186;JX139030;JX139031;NG_032151;AAP13356;CBH19336;AB162440;A…	1q32;1q32.1
MIR222	microRNA 222	Protein	1725	407007	ENST00000384992;ENSG00000207725;ENST00000384992.3	NC_018934;AC234772;LM608367;NR_029636;NC_000023;ABBA01052119;AL034412;AJ550426;AMYH02039251;AC_000155	Xp11.3
MIR25	microRNA 25	Protein	959	407014	ENSG00000207547;ENST00000384816;ENST00000384816.1	AJ421746;CH236956;AMYH02016371;AC_000139;NC_000007;LM608171;NG_046973;NR_029498;AC073842;ABBA01013238;NC_018918	7q22.1
BASP1	brain abundant membrane attached signal protein 1	Protein	321	70350;10409;100910172	ENSMUSP00000053943;ENSG00000176788;ENSP00000319281.3;ENST00000616743;ENSMUST00000058845.8;ENSMUST00000058845;ENSRNOP00000065408;ENST00000616743.1;ENSP00000482066;ENSMUSG00000045763;ENSP00000319281;ENST00000322611;ENSRNOG00000046107;ENST00000322611.3;ENSMUSP00000053943.7;ENSP00000482066.1	AC_000137;EAX08013;AK011545;EAX08012;AMYH02010945;NM_006317;AMYH02010944;AC026785;NC_000005;AK314152;AF039656;BU181147;DW458407;BM973114;NM_001271606;XP_003750663;AK295995;BC000518;NC_000081;AAC67374;BT019341;ABW03753;BT019340;DA489123;NC_005108;AAV38148;BC134388;AAV38147;EU176302;DQ894566;NM_027395;AAHY01120408;CH471102;AC_000037;AAHY01120407;HY258599;AABR07066164;KT585147;BAG58770;BAB62404;AK04…	5p15.1
MIR539	microRNA 539	Protein	222	664612	ENSG00000202560;ENST00000365690;ENST00000365690.4	LM609528;NC_000014;AL132709;NC_018925;AC_000146;NR_030256;ABBA01048514;AMYH02029867	14q32.31
MIR299	microRNA 299	Protein	173	407023	ENSG00000207749;ENST00000385016.4	NC_000014;AL132709;NC_018925;AC_000146;NR_029841;ABBA01048514;NG_045000;LM608671;AMYH02029867	14q32.31
MIR29A	microRNA 29a	Protein	2150	407021	ENSG00000284032;ENST00000362111.4	AC016831;AJ421751;AC_000139;AMYH02016763;NC_000007;CH236950;LM608176;NR_029503;ABBA01057578;NC_018918	7q32.3
AURKB	aurora kinase B	Protein	3672	9212;114592;20877	ENSRNOT00000008492;ENSRNOT00000091016;ENSP00000462207.1;ENSRNOP00000008492;ENSG00000178999;ENST00000534871.5;ENSMUST00000021277.5;ENST00000534871;ENSP00000462207;ENSP00000463999;ENSP00000443869;ENSRNOP00000072371;ENSMUSP00000021277.5;ENST00000585124.5;ENSMUSP00000021277;ENST00000585124;ENSRNOG00000005659;ENSMUST00000021277;ENST00000578549;ENSP00000313950.6;ENSP00000443869.1;ENSP00000463999.1;ENSR…	NM_053749;NP_446201;XP_005256911;BP225027;XM_006246570;XM_017025310;BI199088;AK191945;D21099;NM_004217;XM_017025311;O55099;XP_016880800;BAA04658;XP_006246631;O70126;XR_934118;XM_008767758;XR_934117;BC080581;AAB65786;NC_000017;CX781462;BAE20935;BC003261;AF015254;NM_011496;BC097297;BE797606;XM_008767757;NP_035626;BAA82709;U69107;XP_006246632;NP_001300879;D89731;BAA23794;BC009751;AAH03261;CH471108;B…	17p13.1
KRAS	KRAS proto-oncogene, GTPase	Protein	4734	16653;3845;24525	ENSMUSG00000030265;ENSRNOP00000012588.2;ENSP00000308495;ENSG00000133703;ENST00000256078.8;ENSRNOT00000012588.4;ENSMUSP00000107339.1;ENSMUSP00000032399;ENSRNOP00000012887;ENSRNOP00000012588;ENSMUST00000032399;ENSMUSP00000032399.5;ENSMUSP00000107339;ENST00000311936.7;ENSP00000256078.4;ENSRNOT00000012887.6;ENST00000311936;ENSP00000256078;ENSRNOG00000009338;ENSRNOP00000012887.2;ENSMUST00000111710.7;E…	HD032929;XP_006536102;XP_006536103;NP_004976;X01228;HC464568;ABP97009;AFF18187;CBK51852;BC029545;AH002242;FQ230946;ABY87538;BC031623;M16708;X00485;LC090184;BG258021;CU207316;LC090180;LC090182;LC090181;AAH10202;EU332849;BAF85199;M12260;JQ248012;AAO46052;LC090177;LC090179;CAA26296;LC090172;AF493917;AC_000028;LC090175;LC090174;MF083614;X01669;LC090171;CAA26295;KF459678;U09793;NC_000072;CH466572;KY82…	12p12.1
GAS1	growth arrest specific 1	Protein	423	83818;2619;683470;14451	ENSRNOP00000066915.1;ENST00000298743;ENSP00000298743;ENSP00000298743.7;ENSRNOG00000050485;ENSRNOP00000066915;ENSMUSP00000064555;ENSMUSG00000052957;ENST00000298743.8;ENSMUST00000065086.5;ENSMUST00000065086;ENSRNOT00000073271;ENSMUSP00000064555.5;ENSG00000180447;ENSRNOT00000073271.1	AAH74809;BC074908;NG_032760;CAA46256;NP_002039;NC_000009;BC055747;Q01721;BU708456;AC_000141;AABR07026918;AMYH02021158;NC_018920;P54826;XP_001066058;AAH55747;BC132682;AAI36587;XM_003751637;NP_032112;AAHY01106818;AAHY01106817;XP_003751685;XM_001066058;AK081311;AAH74908;BC074809;AAHX01089694;AAH58628;AAA72368;NC_005116;AC_000085;ABBA01016314;L13698;NM_008086;AL158149;AI595188;NM_002048;AAI32683;NC_0…	9q21.33;9q21.3-q22
MIR30A	microRNA 30a	Protein	1441	407029	ENSG00000207827;ENST00000385092.1;ENST00000385092	AC_000138;AJ421752;ABBA01040282;LM608177;NC_000006;NR_029504;AMYH02013881;AL035467;AF480535;AF480569;NC_018917	6q13
PFKFB4	6-phosphofructo-2-kinase/fructose-2,6-biphosphatase 4	Protein	228	270198;5210;54283	ENSRNOP00000074158;ENST00000383734.6;ENSRNOP00000028039.2;ENSRNOP00000028039;ENSRNOT00000090164.1;ENSP00000232375;ENSRNOT00000028039.4;ENSMUSP00000142378.1;ENSG00000114268;ENSRNOT00000028039;ENSP00000388394.1;ENSP00000373240;ENST00000416568.5;ENSP00000232375.3;ENSRNOP00000074158.1;ENST00000232375;ENSMUST00000051873;ENSP00000373240.2;ENSRNOT00000090164;ENSMUST00000198140;ENST00000232375.7;ENST0000…	AY756067;AY756066;NM_001317137;NM_001317136;NM_001317138;CAR81489;NM_001317135;NM_001317134;AY756063;AY756062;AY756065;AY756064;AY646092;AAV28717;AAV28719;AAV28718;Q16877;FB711100;NM_004567;CH471055;ABM85751;BAA18921;EDL77127;EDL77126;Q6DTY7;BC057594;EDL77128;ABZ79895;AAD09427;ABZ79897;BC010269;ABZ79896;XM_011242973;BAH12949;AAHY01081587;AAHY01081586;XP_011532131;XP_011532132;XP_011532133;DQ89482…	3p21.31;3p22-p21
MIR30D	microRNA 30d	Protein	574	407033	ENSG00000199153;ENST00000362283.1;ENST00000362283	NR_029599;LM608332;AC_000140;NC_018919;ABBA01012699;AC083843;NC_000008;AMYH02018822	8q24.22
PGD	phosphogluconate dehydrogenase	Protein	451	5226;24643;110208;362660;100360180	ENST00000270776.12;ENSRNOG00000030317;ENSMUSP00000081141.6;ENSMUSG00000028961;ENSMUST00000084124.6;ENSRNOP00000018609;ENSP00000270776;ENSMUSP00000081141;ENSMUST00000084124;ENST00000270776;ENSG00000142657;ENSP00000270776.8	NM_001305435;NP_001074743;AK077110;BAE38978;XP_002729611;AL731655;FM036675;NP_001291380;BAE30857;NP_001291381;BAE32999;NC_000001;BAG59448;AK203964;P52209;CD700605;AK304423;BAE39134;XP_006538535;AK151993;AAH14793;AK216999;EDL14853;ABBA01035603;AAH00368;AK161869;AK168251;AAH08646;AAH11329;FM065848;CH466594;EDL81153;ABBA01035601;ABBA01035602;NP_001292364;AK205810;Q9DCD0;AK152758;BAE30352;XP_01744859…	1p36.22
MIR718	microRNA 718	Protein	77	100313781	ENSG00000284286;ENST00000390190;ENSG00000211524;ENST00000390190.4	NC_018934;NG_007107;NG_008387;NC_000023;NR_031757;U52112;AMYH02040852	X;Xq28
MIR3151	microRNA 3151	Protein	42	100422992	ENSG00000265657;ENST00000583423.1;ENST00000583423	AC025370;NR_036106;LM611004;NC_018919;AMYH02018541;NC_000008	8;8q22.3
KRT8	keratin 8	Protein	986	16691;3856;25626	ENSRNOT00000038480.4;ENSP00000449404;ENST00000552150.5;ENSMUSG00000049382;ENST00000293308.11;ENSRNOP00000029068.3;ENSRNOP00000029068;ENSMUSP00000023952.8;ENSP00000449404.1;ENSP00000447402;ENSP00000293308.6;ENSP00000447402.1;ENST00000546897.5;ENSMUST00000023952.9;ENSMUST00000023952;ENSRNOG00000009779;ENSMUSP00000023952;ENST00000546897;ENSG00000170421;ENST00000552150;ENSP00000293308;ENST00000293308…	BAE40418;AAH91106;BC106154;BAE26585;ABM83563;AAH00654;M22831;BAE27557;M26513;M26512;AK168522;NC_000081;AK222941;BAE40401;NM_031170;CH471054;AM392826;NM_002273;AAHX01052766;AAHX01052765;AAHY01125161;P05787;BC091106;AC_000037;BAE40434;BM854215;M34482;EDL86870;M63482;BC000654;AK147044;CAL37704;AMYH02026504;AK145546;AAB18966;AMYH02026502;AMYH02026503;BAE39554;AAA35763;P11679;EDL86869;BAE26499;K02783;…	12q13;12q13.13
MIR7-1	microRNA 7-1	Protein	1300	407043	ENST00000384871;ENSG00000207603;ENSG00000284179;ENST00000384871.1	AL354733;NG_029577;LM608337;NC_018920;NC_000009;AJ550391;NR_029605;ABBA01034012;AC_000141;AMYH02021125	9q21.32
MIR7-2	microRNA 7-2	Protein	22	407044	ENST00000384970;ENSG00000207703;ENST00000384970.1	NC_000015;AC_000147;AC013489;LM608338;ABBA01053000;NC_018926;NR_029606;AJ550392;AMYH02031006	15q26.1
LINC00312	long intergenic non-protein coding RNA 312	Protein	58	27024;29931		AF086709;NC_018914;AC_000135;BQ002364;EAW63939;BC009773;BM686558;NC_000003;AK054898;BC016278;Q9Y6C7;AW269670;HG495436;ABBA01020417;AC087859;AAD45398;CH471055;NR_024065;AMYH02006221	3p25.3
MIR34B	microRNA 34b	Protein	683	407041	ENSG00000207811;ENST00000385076.3	LM608669;NC_018922;AMYH02025573;NC_000011;AP002008;ABBA01039819;NR_029839;AC_000143	11q23.1
TAB1	TGF-beta activated kinase 1 (MAP3K7) binding protein 1	Protein	478	315139;66513;10454	ENST00000331454;ENST00000331454.3;ENSMUST00000023050;ENSMUST00000023050.8;ENSG00000100324;ENSMUSP00000023050.7;ENSMUSP00000023050;ENSRNOT00000067904;ENST00000216160.10;ENSP00000216160.6;ENSRNOT00000092614;ENST00000216160;ENSRNOP00000075816.1;ENSRNOG00000017285;ENSRNOP00000075816;ENSP00000216160;ENSP00000333049;ENSMUSG00000022414;ENSRNOP00000059322;ENSP00000333049.3;ENSRNOT00000092614.1	Z83845;NM_006116;FQ211519;ABC40735;AI827837;AB088136;AAH27054;AK312456;EV771639;NC_000081;CB802111;NP_001103446;NM_001109976;NM_025609;AK308903;BAH14375;BAF84357;AK291668;BAG35363;AK316004;ABO65070;AAH41110;CO385750;AK296314;AC_000037;Q8CF89;BP483385;NM_153497;NP_006107;CB779067;BC050554;U49928;NG_029549;AAI14638;CO567997;AF425640;AK184303;AC_000154;NP_705717;XP_006521322;NC_018933;AAH50554;AAH54…	22q13.1
IL32	interleukin 32	Protein	1241	9235	ENSP00000411958.3;ENSG00000008517;ENSP00000371648;ENST00000440815.7;ENST00000396887;ENST00000530890;ENST00000382213.7;ENST00000008180;ENSP00000380096.3;ENST00000440815;ENSP00000433747.1;ENST00000396890.6;ENSP00000380099.2;ENST00000325568;ENSP00000405063.3;ENST00000528163;ENST00000396887.7;ENST00000382213;ENSP00000324742.5;ENSP00000008180;ENSP00000433747;ENSP00000411958;ENSP00000380099;ENSP0000038…	P24001;AAA36367;CAK32274;EAW85405;EAW85407;BM759359;EAW85406;EAW85409;EAW85408;EAW85410;NM_004221;EAW85412;EAW85411;BM822755;BC105602;BC009401;NP_001012654;NC_000016;BG748458;NP_001012652;EU339107;NP_001012653;NP_001012650;NP_001012651;BC018782;NG_029254;KU182932;ACS74769;ABBA01026726;AAS80148;AAS80147;AAS80146;AAS80145;AAS80144;AAS80143;AAH09401;NP_001295007;CH471112;AC_000148;NM_001012718;ACA50…	16p13.3
MIR96	microRNA 96	Protein	1224	407053;317665	ENST00000362288;ENST00000362288.1;ENSG00000199158	AC_000139;AF480534;AC084864;AMYH02016740;LM608185;NC_000007;CH236950;NR_029512;AF480568;NG_023385;NC_018918;ABBA01057625	7q32.2
PTTG1	pituitary tumor-transforming 1	Protein	1235	9232;64193;30939	ENSMUST00000101340.10;ENSRNOP00000005070.2;ENSMUST00000101340;ENSMUSP00000020687.8;ENST00000520452;ENSRNOG00000003802;ENSMUST00000020687.14;ENSMUST00000118368;ENSMUSP00000112834;ENSMUSP00000098894.4;ENST00000352433;ENST00000393964.1;ENSMUSP00000020687;ENST00000520452.5;ENSMUSP00000112834.1;ENSP00000430642;ENSG00000164611;ENSMUST00000117446.7;ENSMUST00000118368.7;ENSMUSP00000098894;ENSMUST00000020…	EDM04132;CN837307;EDM04130;EDM04131;BAB22127;AMYH02012605;AK002473;AB505430;ABBA01044218;NM_004219;AF095287;BC158551;NC_000005;AB505429;XM_008767643;EDM04129;AAC62954;EDM04128;AK312209;CR541685;CK624973;AAC69752;AF062649;XP_006533578;XP_006533579;EAW61551;AAI13843;BC128194;AAI08895;BC128193;NP_001124526;AAI08896;BC023324;EAW61553;EAW61552;AAF06995;AAI12072;CAY55983;BC101834;AF069051;EDL33866;EDL3…	5q33.3;5q35.1
ABCB1	ATP binding cassette subfamily B member 1	Protein	8253	170913;5243;18671;1189	ENSRNOT00000011166;ENSMUSP00000041204.4;ENSP00000265724;ENST00000265724.7;ENSP00000478255.1;ENST00000265724;ENSMUSP00000041204;ENSMUST00000047753.4;ENSMUSG00000040584;ENSRNOP00000011166.4;ENSG00000085563;ENSP00000265724.3;ENST00000622132.4;ENSRNOT00000011166.5;ENSRNOP00000011166;ENSMUST00000047753;ENSRNOG00000008012	AEC13109;AEC13108;AEC13229;HQ291669;EDL84318;HQ291663;AEC13222;HQ291664;AEC13221;HQ291661;AEC13224;HQ291662;AEC13223;AEC13105;HQ291667;AEC13226;AEC13104;HQ291668;AEC13225;AEC13107;HQ291665;AEC13228;AEC13106;HQ291666;AEC13227;AC002457;HQ291660;AEC13220;AEC13119;AM393352;HQ291658;AAR91621;HQ291659;AAR91622;AEC13112;HQ291652;AEC13233;AEC13111;HQ291653;AEC13232;AEC13114;HQ291650;AEC13235;AEC13113;HQ2…	7q21.12
PGR	progesterone receptor	Protein	7262	5241;25154;18667	ENSP00000263463.5;ENSMUSG00000031870;ENSMUST00000189181;ENST00000534780;ENST00000534013;ENSG00000082175;ENSMUSP00000140124.1;ENSMUST00000189181.6;ENSP00000325120;ENSP00000432352.1;ENSMUSP00000140124;ENST00000534013.5;ENST00000263463.9;ENSP00000436561;ENST00000534780.5;ENSP00000436561.1;ENSP00000432352;ENSP00000263463;ENST00000325455.9;ENST00000263463;ENST00000325455;ENSP00000325120.5	BAC29608;XM_006509848;AAS00096;HM037362;XP_006718921;XM_006718858;NM_022847;AAHY01075935;BAE25136;BAE23478;AK054117;CH466522;XP_006509911;AL137566;CH473993;HM037358;NM_000926;NM_001271162;X69076;NP_074038;NM_001271161;X69074;AAA19916;X69075;HM037359;X69072;AAA66067;XR_947831;X69073;X69070;X69071;AAA60081;NC_000011;HM037361;HM037360;AY965001;AK083181;NP_000917;NP_001258091;NP_001258090;X51730;CH47…	11q22.1;11q22-q23
MIR17HG	miR-17-92a-1 cluster host gene	Protein	1488	407975	ENSG00000215417;ENST00000400282;ENST00000400282.6	AL138714;NC_018924;AK024240;AB176707;AMYH02028470;ABBA01027236;BC040320;ABBA01027235;NC_000013;NR_027349;NR_027350;BC109082;AF339828;BC109081;NG_032702;AL162375;AC_000145	13q31.3
PDLIM7	PDZ and LIM domain 7	Protein	446	67399;286908;9260	ENSRNOT00000018899;ENSMUSP00000070153;ENSMUSP00000047173;ENSMUST00000069968;ENSP00000352964.2;ENSMUST00000069929;ENSMUSG00000021493;ENSMUST00000069929.12;ENSRNOP00000018899;ENST00000355841;ENSG00000196923;ENSMUSP00000047173.6;ENSP00000352964;ENSP00000348099.2;ENSMUST00000046246.12;ENST00000355841.6;ENSRNOG00000013653;ENST00000486828.6;ENSRNOP00000018899.2;ENSP00000347776;ENSRNOT00000018899.3;ENSM…	AK142933;BAB26726;BC001093;HY026171;XM_006517346;XM_006517347;XM_006517344;BG714861;XM_006517345;AK128987;NP_998801;AK180650;AK077998;NM_026131;XM_006517348;XM_006517349;CT009762;NP_976227;AK010141;NM_001114087;NM_001114088;NM_005451;BC052698;NM_213636;BC067806;BAE39558;BY262003;NR_103804;CH471195;NC_000079;AAH52698;XP_017455959;XP_017455958;XM_006253611;AK096826;XM_006253612;AC_000035;BAC25017;X…	5q35.3
DUXAP9	double homeobox A pseudogene 9	Protein	102	642477;503638		NC_018925;NR_122112;BX248778;AMYH02028797;NR_122111;AMYH02028796;AL589182;BC041856;XR_429336;NC_000014;CAD66585;AK096951	14q11.2
ADM	adrenomedullin	Protein	3453	25026;133;11535	ENST00000278175.9;ENSMUSG00000030790;ENSRNOG00000027030;ENSMUST00000033054;ENST00000278175;ENSMUSP00000033054.8;ENSP00000278175;ENSMUSP00000033054;ENSG00000148926;ENSRNOP00000035811.1;ENSRNOT00000036718.1;ENSRNOT00000036718;ENSRNOP00000035811;ENSP00000278175.5;ENSMUST00000033054.9	AAZ38717;AABR07005025;NM_009627;AAH52665;AAB60519;EDL16987;CBX47636;AAB36535;AAH61775;NP_036847;BAA07756;AC154911;NP_001115;BC052665;NC_000011;P43145;BAA11367;CAG46792;HY105655;EDM17864;NM_001124;EDM17863;CH471064;HM570601;BC061775;HM570602;XM_008759687;BAE25959;HM570600;HM570605;HM570606;HM570603;HM570604;HM570609;U15419;HM570607;HM570608;BAA03589;AAHY01065319;AMYH02024327;D15069;BC015961;P97297…	11p15.4
L1CAM	L1 cell adhesion molecule	Protein	1078	16728;3897;50687	ENSP00000355380.4;ENSRNOT00000084390.1;ENSMUSG00000031391;ENSMUSP00000099935;ENSRNOG00000037274;ENSRNOG00000061230;ENSRNOP00000053191;ENSRNOP00000075170.1;ENSRNOP00000075314.1;ENSMUSP00000068135.5;ENSRNOP00000075314;ENSMUST00000066576.11;ENSRNOT00000084390;ENST00000361981.7;ENSMUSP00000110073;ENSRNOT00000056354;ENSP00000355380;ENSMUST00000114430.7;ENSMUST00000066576;ENSMUST00000102871;ENST0000037…	ABC25735;ABC25979;ABC25974;ABC25730;ABC25969;ABC25964;AAH25843;ABC25759;ABC25755;XM_006527857;XM_006527858;XM_006527859;NP_032504;ABC25750;XM_006527860;XM_006527861;ABC25745;ABC25740;ABC25934;ABC25939;ABC25924;M77640;ABC25929;BC136447;NM_024003;ABC25954;M74387;ABC25959;CH474099;ABC25944;ABC25949;AJ627046;X12875;AAC14352;AY167683;AY167682;AY167681;AY167680;AY167689;AY167688;AY167687;AY167686;AY167…	Xq28
SLC1A3	solute carrier family 1 member 3	Protein	1205	29483;6507;20512	ENSP00000477672.1;ENSRNOT00000022319;ENST00000613445.4;ENSP00000483657;ENSRNOP00000075509;ENST00000381918.3;ENSP00000371343;ENST00000265113;ENSRNOP00000036554.4;ENSRNOP00000022319.3;ENSRNOT00000085599.1;ENST00000612708;ENSRNOT00000035821;ENSRNOP00000075509.1;ENST00000612708.4;ENSMUSP00000005493.7;ENSG00000079215;ENST00000265113.8;ENSRNOT00000022319.6;ENSRNOT00000077790;ENSP00000265113.4;ENSMUST00…	AK084968;AK046688;XP_024301950;ABBA01024174;NM_001289940;AC010631;BAE34658;AK295754;NM_001289943;NM_001289942;EAW55946;NC_000081;NM_001289941;CAA83507;BAC30705;AABR07008424;AABR07008423;BAC33538;EDL03327;AEZ00566;AAH66154;FQ082713;XP_005248399;AAK13573;AC_000037;AEZ00568;AEZ00567;XP_017446210;AC158565;NP_004163;S59158;CH466581;BC066154;BAG58087;AK040798;NM_001289939;P43003;NP_001276872;NP_0012768…	5p13;5p13.2
HMGN4	high mobility group nucleosomal binding domain 4	Protein	8	10473	ENSP00000366798;ENST00000377575.2;ENSP00000366798.1;ENST00000377575;ENSG00000182952	XP_016865662;XP_016865661;AC_000138;ADR82730;AU143224;HQ257976;U90549;NC_000006;EAW55590;CH471087;NP_006344;XM_017010173;BAG34783;BC035998;AAP88826;AAH01282;XM_017010172;AK311841;NC_018917;EAW55589;EAW55588;EAW55587;EAW55586;AL121936;ABBA01066558;ABBA01066557;O00479;BC001282;NM_006353;AMYH02013354;BT009824;AMYH02013353;AAB53427	6p22.2;6p21.3
LAMB3	laminin subunit beta 3	Protein	279	3914;16780;305078	ENSMUST00000159955.1;ENSMUST00000194677.5;ENSMUST00000016315;ENST00000391911;ENSRNOT00000008440.6;ENST00000367030;ENST00000367030.7;ENSMUSP00000016315.9;ENSP00000348384;ENSP00000355997;ENSRNOP00000008440;ENSMUST00000016315.15;ENSMUSP00000142053.1;ENSMUSP00000123875.1;ENST00000356082;ENSRNOP00000008440.4;ENSRNOT00000008440;ENSP00000348384.3;ENSMUST00000159955;ENST00000356082.8;ENST00000391911.5;EN…	CH473985;Q13751;U17744;U17745;U17746;BC075838;U17747;L25541;XP_006497294;XP_006497295;XP_006497296;AAA85255;ALQ33618;AL555685;ALQ33617;NC_000001;XP_016856761;AC126166;CX237661;EDL12946;EDL12945;U17751;U17752;U17753;U17754;U17755;U17756;U17757;U17758;U17750;AH006683;NP_032510;U17748;XM_017598839;U17749;BC058922;BX345166;CH471100;AAHY01003142;KU178159;AAC51352;AAH75838;EDL95035;EDL95036;BAC37486;NC…	1q32;1q32.2
SERPINB5	serpin family B member 5	Protein	1001	5268;116589;20724	ENSMUSP00000083908.6;ENSMUSP00000083908;ENSRNOG00000002640;ENST00000382771;ENSMUSP00000108350;ENSG00000206075;ENSMUST00000112730;ENSMUSG00000067006;ENSP00000372221.4;ENSRNOT00000003625.7;ENSP00000372221;ENSMUST00000086701.12;ENSMUST00000086701;ENSRNOP00000003625.6;ENSRNOT00000003625;ENST00000382771.8;ENSRNOP00000003625	AK004131;NM_002639;CAE45703;CV575332;BAE26308;AK136532;EAW63147;EAW63148;BAE23032;BAG63141;U04313;XP_006722546;EAW63145;NM_057108;EAW63146;BAG35631;CH466520;NM_001360853;NM_001360854;AC_000023;BM955647;AAHX01074141;AAH20713;AL602439;AABR07020452;NC_000018;CH471096;AC025047;AC163626;EDL39856;EDL39857;BC005434;XP_006529354;XP_006529353;AK312765;BX640597;NC_018929;AC036176;U54705;AAA18957;P70124;P70…	18q21.33
SERPINA1	serpin family A member 1	Protein	3345	24648;5265;20704;20703;20702;20701;20700	ENST00000404814.8;ENSMUST00000072876;ENSMUSG00000079015;ENSRNOP00000070499;ENST00000449399.7;ENSRNOG00000032669;ENSMUSP00000072652;ENSMUSP00000082130;ENSMUSP00000082132;ENSMUSG00000071178;ENST00000393087.8;ENSMUSG00000071177;ENSMUSP00000077909.5;ENSMUST00000095450.10;ENSMUSP00000093101.4;ENSMUSP00000077909;ENST00000440909.5;ENSP00000385960.4;ENST00000404814;ENSP00000390299.1;ENSP00000416066.1;ENS…	AAB59370;AAB59371;CAA34349;KU178257;BC022109;FQ218947;KU178258;X17122;AK146619;X16273;AA317159;AAB59495;AAHY01103011;AAB59375;AAHY01103012;DA428299;AAHY01103010;AAHY01103015;DA675981;AAHY01103016;DA672472;AAHY01103013;BC078824;AAHY01103014;FQ210668;AAHY01103017;EAW81575;X05826;EAW81574;EAW81573;EAW81572;EAW81571;BC015266;EAW81570;FJ979794;FQ218955;DA966896;P07758;FQ218710;HQ448245;EAW81576;ABS308…	14q32.13;14q32.1
TRIM44	tripartite motif containing 44	Protein	129	54765;80985;362172	ENST00000299413;ENSMUSP00000099633;ENSMUSG00000027189;ENSMUST00000102573;ENST00000299413.6;ENSP00000299413.5;ENSP00000299413;ENSRNOT00000007018.7;ENSMUSP00000099633.1;ENSRNOG00000005191;ENSMUST00000102573.7;ENSRNOP00000007018.7;ENSRNOP00000007018;ENSG00000166326;ENSRNOT00000007018	NM_020267;CA445350;Q9QXA7;CX788887;AJ249129;AJ249128;AK074242;DA158251;DQ891061;AAH45602;AABR07053116;AABR07053115;AL138812;BC039979;EDL79639;CAB95697;CH466519;AK021823;AAH98369;NC_000011;NP_001013221;BI222592;Q96DX7;NP_064663;BI550863;CH471064;BC024031;NC_000068;EAW68135;AC090692;EAW68133;EAW68134;CAB65270;NP_060053;AABR07053118;AABR07053117;AABR07053119;XP_006718317;NG_052784;AAH13166;AABR07053…	11p13
SLC1A5	solute carrier family 1 member 5	Protein	590	292657;4075;6510;20514	ENST00000434726.6;ENSP00000397924.1;ENSP00000406532;ENSP00000444408.1;ENST00000434726;ENSMUST00000108496.8;ENST00000542575.6;ENSP00000406532.1;ENSRNOP00000021455.3;ENSMUST00000127401;ENSRNOP00000021455;ENST00000412532;ENST00000542575;ENSP00000397924;ENST00000412532.6;ENSMUSP00000104136.2;ENSP00000444408;ENSMUST00000108496;ENSG00000105281;ENSRNOT00000021455.6;ENSRNOT00000021455;ENSMUSP00000104136;…	EDL42080;AC127887;BAA12716;XR_391052;XP_005259224;AK182398;ABM86271;AAH29873;XR_391053;GQ919058;DQ892148;AK200454;P51912;NC_000019;BAG63136;AK198048;AB209738;AK148346;BAE28496;AK301661;AAM94351;AAHY01059703;NP_786934;EDM08307;EDM08308;AF105423;AK055630;AAD09814;AAG02180;AAD09812;AC_000029;NM_001145144;XM_005259167;NM_001145145;DA031076;U53347;AY125814;AF102826;AK179124;AC008622;AC_000151;NC_00007…	19q13.3;19q13.32
SKP2	S-phase kinase associated protein 2	Protein	1769	6502;27401;294790	ENSRNOT00000089178.1;ENST00000274255;ENST00000274254;ENSRNOP00000023101;ENSMUSP00000139997.1;ENSMUSP00000139997;ENSMUSP00000094225;ENSP00000274254;ENSP00000274255;ENSRNOT00000089178;ENSP00000478031.1;ENST00000274254.9;ENSRNOG00000016823;ENST00000620197;ENSP00000274255.6;ENSP00000274254.5;ENSMUSG00000054115;ENSRNOP00000074788;ENSMUSP00000094225.3;ENSRNOG00000059059;ENSRNOP00000074788.1;ENST0000062…	BAB87201;BAB87200;AK167677;BAB87202;NP_001099886;AF083215;XP_016865242;EDL03319;NC_000005;NM_001285980;XM_006714487;AAH07441;NC_000081;EDL75674;CH474048;AAK31593;EDL03320;NG_029643;EDL75673;Q9Z0Z3;BAF83944;CA415778;ABBA01024164;ABBA01024163;ABBA01024162;CK782109;BAC28108;AK296223;AC_000037;BAE39726;AC139209;AC161575;NP_001230049;NM_001106416;AAHY01119375;AAHY01119374;XM_017009753;CH466581;BAC3181…	5p13.2;5p13
SLC2A1	solute carrier family 2 member 1	Protein	4682	1433;3345;6513;20525;24778	ENSP00000416293;ENSRNOT00000064452;ENSMUST00000030398.9;ENSMUSG00000028645;ENSRNOP00000061340;ENSMUSP00000030398;ENST00000426263;ENSRNOP00000061340.1;ENSRNOT00000064452.2;ENSMUST00000030398;ENST00000426263.8;ENSG00000117394;ENSP00000416293.2;ENSMUSP00000030398.3;ENSRNOG00000007284	EAX07123;AAI18591;K03195;P11166;NM_006516;P11167;M20653;NC_000001;AF070544;BAG59323;AY034633;EAX07124;D10230;AAC28635;AAI21805;AAA52571;D10231;CH471059;S77924;NP_620182;AAA41297;XP_006502971;M22062;CAI23886;CQ918450;BC121804;EDL30474;AK170425;EDL90143;AK089353;P17809;M23384;BI490999;M13979;AC_000026;D10229;NP_006507;AAA37707;NM_138827;XM_006502908;AC099795;NG_008232;AK296736;NC_000070;BAE41788;AC…	1p31;1p34.2
LAMC2	laminin subunit gamma 2	Protein	437	3918;16782;192362	ENSMUST00000185356.6;ENSRNOP00000075844;ENST00000493293.5;ENSRNOT00000036947.5;ENSRNOP00000075844.1;ENSRNOT00000036947;ENSG00000058085;ENSMUST00000185356;ENSP00000264144;ENSP00000432063;ENSP00000432063.1;ENSMUST00000027753;ENST00000264144;ENSMUSP00000027753.6;ENSRNOT00000092499.1;ENSMUSP00000027753;ENSRNOT00000092499;ENSRNOG00000002667;ENSP00000264144.4;ENSMUST00000027753.12;ENSRNOP00000037099.4;…	Q13753;NP_001094110;AAHY01000090;AAHY01000091;CAA78728;CAA78729;XM_011247926;XM_011247927;X73902;AK307945;AAA85256;BAE27677;BU758039;XP_016856762;NP_005553;NC_000001;AAHX01075998;CH466520;XP_011246228;XP_011246229;NP_061486;Z15009;Z15008;CAA52108;NM_001100640;NP_032511;XM_005245150;CH471067;U31190;U31192;U31191;U31194;U31193;U31196;U31195;U31198;U31197;U31199;EDL39444;BC113378;NC_000067;AAA68093;…	1q25.3;1q25-q31
LASP1	LIM and SH3 protein 1	Protein	536	3927;16796;29278	ENSG00000002834;ENSMUST00000043843.11;ENSMUSP00000123050.1;ENSP00000401048;ENSP00000401048.2;ENSMUST00000043843;ENSMUST00000148280;ENST00000433206.6;ENST00000318008;ENSMUSP00000042123.5;ENSP00000325240.6;ENSMUSP00000123050;ENST00000318008.10;ENSRNOT00000005522.7;ENST00000433206;ENSRNOP00000005522.5;ENSP00000325240;ENSRNOP00000005522;ENSMUSG00000038366;ENSMUSP00000042123;ENSRNOG00000004132;ENSRNOT…	Q14847;AK078445;AK195102;Q61792;AK216407;X82456;EDL16101;AK294704;EDL16102;XM_006532341;CAA65659;NM_001271608;XM_006532342;AK213374;AK168521;AAH07560;ABBA01031894;DQ894728;BAE40400;X96973;XP_006532405;NC_000017;Q99MZ8;XP_006532404;NP_006139;AK186907;AK216879;NM_010688;AK154656;BAE32746;AAHY01095674;AAHY01095673;AK212158;NP_034818;AK200217;BAE41128;AK181281;AF242187;AC006441;AAH10840;BAC33604;XM_0…	17q12;17q11-q21.3
TCIM	transcriptional and immune response regulator	Protein	83	684871;56892;69068;100910163	ENSRNOP00000066938.1;ENSP00000319914;ENSMUSG00000056313;ENSP00000319914.3;ENSMUSP00000058631.4;ENSRNOP00000065387;ENSMUST00000052622.5;ENSRNOT00000072459.1;ENSRNOT00000072459;ENSRNOT00000074449;ENSMUSP00000058631;ENST00000315792;ENSRNOP00000066938;ENSRNOT00000074449.1;ENSRNOG00000047977;ENSMUST00000052622;ENSG00000176907;ENSRNOG00000049811;ENST00000315792.4;ENSRNOP00000065387.1	AF268038;ACE87727;AK007441;AF268037;AAH20623;AK026240;HQ448735;NC_000008;AAH16562;EAW63268;ACE87044;AC_000140;XP_003751670;AC164300;Q9D915;AI935347;AAH21672;NM_026931;AC022733;NP_064515;NP_081207;BC158773;AI861861;BC016562;BC020623;AAHX01088768;EU832712;EU832636;BC021672;Q9NR00;AK003102;BX434108;XM_003751622;NC_005115;AAHY01068583;ABBA01015904;ADQ33213;NM_001115043;NC_018919;AC_000084;BM976768;NM…	8p11.21;8p11.2
GRK2	G protein-coupled receptor kinase 2	Protein	2193	156;110355;25238	ENSP00000312262;ENSMUSP00000086114.4;ENSRNOT00000025847.7;ENSG00000173020;ENSRNOP00000025847.5;ENSMUSP00000025791.5;ENSP00000312262.5;ENSMUST00000088737.10;ENSMUSG00000024858;ENSMUST00000025791.11;ENSMUSP00000086114;ENSRNOG00000018985;ENSMUST00000088737;ENSRNOT00000025847;ENST00000308595.9;ENSMUSP00000025791;ENSRNOP00000025847;ENST00000308595;ENSMUST00000025791	DQ891148;P25098;AMYH02024991;BC037963;AMYH02024990;AK155691;BC003196;XR_001747779;AAB60689;EU326303;EDL33044;AP001885;U08436;U08437;U08435;AAA58391;BC053922;U08438;AK193363;P26817;AMYH02024989;X61157;NC_000085;ABM82074;AAK21896;AC_000143;XM_024448376;DN989901;DQ894328;M80776;NC_018922;AB209588;BAE33390;XP_024304144;NM_001619;AF333028;CAA43470;EAW74582;EAW74581;NM_001290818;AAH53922;NC_000011;NP_0…	11q13.1;11q13.2
CSF3	colony stimulating factor 3	Protein	5099	1440;25610;12985	ENST00000331769.6;ENSP00000225474.2;ENSP00000464421;ENSMUST00000038886;ENSP00000377704;ENST00000583218.5;ENSP00000377705;ENST00000394149;ENSMUSP00000037762;ENST00000394148;ENSMUSG00000038067;ENSRNOT00000011509;ENSG00000108342;ENSMUSP00000037762.2;ENSP00000377704.3;ENSRNOP00000011509.3;ENST00000225474;ENSRNOG00000008525;ENSP00000225474;ENST00000331769;ENSP00000464421.1;ENSRNOT00000011509.3;ENSRNOP…	M13926;AC119462;ACP21316;AK313509;NR_033662;CD013926;M13008;CAA28986;CAA27290;KP271008;XM_006247265;CAA27291;BAG60399;EAW60628;EAW60627;EAW60626;AMYH02033391;CH473948;BAG36289;ABBA01031851;AAI20760;CAA27168;XP_006247327;AC090844;AAA03056;AL590963;AAI20762;NP_034101;AJC19277;NC_000017;EDL16160;U37101;NC_005109;HM132049;M20922;NP_757374;NP_000750;NP_757373;NP_058800;X03438;BAF82936;BC033245;CH46655…	17q21.1;17q11.2-q12
GH1	growth hormone 1	Protein	7456	2688	ENST00000458650.6;ENSG00000259384;ENSP00000312673;ENST00000351388;ENSP00000408486;ENST00000323322.9;ENSP00000408486.2;ENSP00000312673.5;ENSP00000343791;ENST00000351388.8;ENSP00000343791.4;ENST00000458650;ENST00000323322	P01241;XP_011522914;NM_022562;NM_022561;LM644140;AMYH02033784;AF110644;CDW51387;CAA23779;AAH75013;CAA23778;ABZ88712;AAA98618;EAW94239;ABZ88711;AAH75012;XM_005257218;XM_005257219;J03071;AAH62475;NP_000506;XM_011524612;M13438;CAA00065;ABZ88715;ABZ88714;AAH90045;ABZ88713;NC_000017;NP_072055;NP_072056;NP_072053;NP_072054;EAW94251;AAA52549;NC_018928;EAW94261;EU421712;AC127029;NM_000515;AV753220;BC0750…	17q23.3;17q24.2
SLC5A5	solute carrier family 5 member 5	Protein	1007	114479;6528;114613	ENSG00000105641;ENSRNOP00000025577;ENSRNOT00000025576.3;ENSMUST00000000809;ENSMUST00000000809.2;ENSMUSG00000000792;ENST00000222248;ENSMUSP00000000809;ENSRNOG00000018822;ENSP00000222248;ENST00000222248.3;ENSRNOT00000025576;ENSP00000222248.2;ENSMUSP00000000809.2;ENSRNOP00000025577.2	AAB17378;KP213324;AAK59274;NC_018930;NM_000453;CD741961;XM_005260024;BC137650;CH474031;BC137651;AAHX01086840;MH046063;XM_011528193;XM_011528194;AAK00232;XM_011528192;CH466569;EAW84643;AB032811;AC019302;AAB88004;U66088;EDL28884;NP_444478;AK046718;BC105049;AMYH02035714;XP_011526494;D87920;AAHY01071879;NC_000019;BAA24835;XP_006509600;ABBA01051233;NP_443215;AWM11689;ABBA01051234;ABBA01051235;BAA76286…	19p13.11
PIK3CB	phosphatidylinositol-4,5-bisphosphate 3-kinase catalytic subunit beta	Protein	1604	74769;85243;5291	ENSRNOP00000022179;ENSP00000418143;ENSMUSG00000032462;ENSP00000289153.2;ENSP00000438259.1;ENST00000544716.5;ENSMUST00000035037;ENST00000289153.6;ENSRNOG00000016384;ENSRNOP00000022179.3;ENSMUST00000035037.13;ENSP00000418143.1;ENST00000477593;ENST00000462898.5;ENSRNOT00000022179.4;ENSRNOT00000022179;ENST00000493568.5;ENSMUSP00000035037.7;ENST00000544716;ENSMUSP00000035037;ENSP00000417869.1;ENSP0000…	AJ297560;AW523465;CAC21449;Q8BTI9;BC003393;AK302937;NC_000003;AAI27074;XM_006511520;AAH22049;BQ202622;XM_017006621;CH471052;EDL77452;BC114432;BAC41102;NM_029094;P42338;CV117575;XP_016862110;XP_005247588;XP_005247589;XM_024453596;AK165230;EV765206;Q9Z1L0;XP_005247587;XM_024453597;AC117389;XP_006511583;XM_006243642;AK154106;BC127073;XM_011512895;XM_006713659;XM_011512896;AI623206;AK293754;BAG64095;…	3q22.3
CSF1	colony stimulating factor 1	Protein	4167	1435;12977;78965	ENSMUSP00000113136.1;ENSMUST00000120243;ENSMUSP00000113617.1;ENSMUSP00000014743.3;ENSRNOP00000025221.5;ENSRNOP00000025221;ENSRNOT00000025222.6;ENSMUST00000014743.9;ENSP00000358816;ENSRNOT00000025222;ENSRNOT00000081835;ENSP00000358817;ENSMUSP00000014743;ENST00000329608;ENSMUSG00000014599;ENSMUST00000014743;ENSMUST00000120243.7;ENST00000369802;ENST00000329608.10;ENSP00000407317.2;ENSMUST00000118593…	AAHY01029991;BC066205;XM_008761426;AAH21117;XM_008761427;BAE38736;XM_008761428;XM_008761429;AMYH02001717;BC066200;NP_076471;BAE32472;XP_008759650;M64592;AAA19866;AI844210;NC_000001;CCA65434;AEF12310;U22386;CCA65433;X05825;CCA65435;AAB34634;XP_008759651;EAW56418;EAW56417;EAW56416;AAA64849;AAHX01019415;AAHX01019414;BAE36140;BC025593;CAA29265;CBX55880;X06106;AK136808;X05010;XM_017000369;AAHX01019413…	1p13.3
SLC6A9	solute carrier family 6 member 9	Protein	5173	116509;6536;14664	ENSMUSG00000028542;ENSP00000361384;ENST00000475075.6;ENSP00000361384.3;ENST00000360584.6;ENSG00000196517;ENSP00000350362.2;ENSMUSP00000030269.7;ENSMUST00000063857;ENSMUST00000163288;ENSP00000350362;ENSP00000353791;ENSRNOT00000085527.1;ENSMUST00000030269.13;ENSRNOP00000070161.1;ENSRNOP00000040252.2;ENSMUSP00000066102;ENST00000357730;ENSMUSP00000030269;ENSMUST00000163288.1;ENSRNOG00000019484;ENSMUS…	XM_006502771;BAH14304;AABR07049764;BC128732;XM_011542017;DA403430;XM_017002153;XM_017002152;BB672551;AAI56980;AAA73557;AK014572;EDL90208;NC_000001;BM950151;XM_006710840;NP_001315555;NP_001315556;NP_001315559;NP_001315557;NP_001315558;XR_376295;AK298611;BAH12354;CH471059;P28572;X67056;P28571;AL139220;M95413;XM_011240445;NM_008135;AAB30784;AAB30785;XR_867807;NM_201649;AK296438;BC021828;AAI28733;CX2…	1p33;1p34.1
PAX8	paired box 8	Protein	944	18510;81819;7849	ENST00000263335.11;ENSP00000314750;ENSMUSP00000134343;ENSP00000395498.3;ENSMUST00000153601;ENSP00000263335;ENSRNOP00000033966;ENSRNOT00000031058.6;ENSMUST00000136228;ENSRNOT00000031058;ENSMUSP00000133316;ENST00000263335;ENST00000429538.7;ENSP00000395498;ENSP00000380768.3;ENST00000429538;ENSRNOG00000026203;ENSMUST00000028355.10;ENSP00000380768;ENSMUSP00000133316.2;ENSMUSP00000134343.3;ENSMUSG00000…	XM_006497778;XM_006497779;AAX88880;KJ545868;ABM83206;KJ545867;NP_112403;BAF84880;KJ545869;NC_000002;KJ545871;EDL08172;AK023855;KJ545870;AK096795;KJ545875;AK050717;KJ545873;AAH01060;AK052610;AABR07051213;XM_006233646;AK225538;AK292191;CH471217;KJ545857;AGN95866;KJ545856;KJ545855;KJ545859;KJ545858;KJ545860;NM_013953;XP_006497841;AAH81779;NM_013952;CR936798;XP_006497842;KJ545864;XP_006497843;KJ54586…	2q14.1;2q13
AGER	advanced glycosylation end-product specific receptor	Protein	4511	177;81722;11596	ENSMUST00000174069;ENSMUST00000174069.7;ENSRNOP00000072071.1;ENSRNOT00000084841;ENSP00000364210;ENST00000375055;ENSRNOG00000000439;ENST00000375055.6;ENST00000375076.8;ENSP00000364208.3;ENSRNOP00000000508;ENSRNOP00000072071;ENSP00000364217;ENSMUST00000173992.7;ENSMUST00000174496;ENST00000438221.6;ENSRNOP00000000508.1;ENST00000375067;ENSMUSP00000134579;ENSMUST00000015596.9;ENST00000375069;ENSRNOT00…	NT_167247;Y18061;AAQ10685;NT_167248;Y18060;NT_167249;DQ104251;NT_167244;AK298100;DQ104252;EDL26799;NT_167246;AAQ10686;AF502127;DQ104253;DQ104254;CAB43108;NR_038190;BAG35995;NC_000083;BM971899;NP_751947;XM_017010328;AF001095;AF208289;AAB47491;CT009767;BAG60385;U89336;AC_000039;XP_006536563;CR812478;ABM87820;AF536237;AF536236;KY500148;FJ545655;NT_113891;KY500146;KY500147;KY500144;AAX07272;CAA10169;…	6p21.32;6p21.3
LGALS3	galectin 3	Protein	4582	3958;83781;16854	ENSMUST00000142734.7;ENSRNOG00000010645;ENSP00000254301;ENSMUSP00000114350.1;ENSMUST00000150290.8;ENSRNOT00000014216;ENSG00000131981;ENSMUSP00000118169.1;ENSMUST00000142734;ENSRNOP00000014216;ENST00000556438.6;ENSRNOT00000014216.5;ENSMUSP00000118169;ENSP00000254301.9;ENST00000254301;ENST00000556438;ENST00000254301.13;ENSRNOP00000014216.2;ENSMUSP00000114350;ENSMUSG00000050335;ENSMUST00000150290	BAE42038;FQ229280;FQ220348;NM_001145953;X16834;M36682;BG332134;NG_017089;AAA88086;BC089054;EDL88350;EDL88351;CAG33178;NM_031832;EDL88352;FQ220224;EDL88353;FQ229277;S59012;EDL88354;NC_000080;EDL88355;EDL88356;FQ234741;M35368;BC138790;FQ220917;FQ230149;FQ220590;FQ230027;AH005631;P16110;FQ229967;BC132328;FQ219929;BY440035;BAE29081;AC_000036;FQ220369;FQ230050;AC123665;FQ220800;AAB26229;CH471061;BC053…	14q22.3
PIK3R1	phosphoinositide-3-kinase regulatory subunit 1	Protein	1614	5295;18708;25513	ENSP00000430098.1;ENSRNOP00000025687;ENSRNOT00000075057.1;ENSMUST00000035532;ENST00000320694.12;ENSMUSG00000041417;ENST00000523872.1;ENSP00000429277;ENSP00000428056.1;ENSMUSP00000047004.6;ENSRNOP00000067155.1;ENSRNOT00000025687;ENST00000521657.5;ENSRNOG00000018903;ENSRNOP00000025687.5;ENSMUST00000035532.12;ENSMUST00000055518;ENSG00000145675;ENST00000336483.9;ENSMUSP00000047004;ENST00000320694;ENS…	AC153139;DA487709;CB216668;BAA18933;CT003423;XM_017009585;XM_017009586;NP_001229395;D63325;AF279367;BC026146;BAA24426;NC_000005;AK049798;BC051106;BAA18932;P27986;U49349;BAG52931;CB519962;AK160493;NM_001242466;NP_037137;XM_006231868;XP_016865075;XP_016865074;BC030815;BAE23803;BAA24030;BC002168;JX133165;JX133164;AAH51106;XM_005248542;ADQ32177;AK094785;BAG54309;BB647657;BAE37914;NM_181524;NM_181523;…	5q13.1
LEP	leptin	Protein	9990	25608;3952;16846	ENSMUSP00000067046.5;ENSMUST00000069789;ENSRNOP00000066184;ENSRNOT00000071926;ENSRNOP00000066184.1;ENST00000308868;ENSMUSG00000059201;ENSG00000174697;ENST00000308868.4;ENSP00000312652;ENSP00000312652.4;ENSRNOT00000071926.1;ENSMUSP00000067046;ENSMUST00000069789.11;ENSRNOG00000045797	CH236947;HQ448411;AY996373;BAA09787;KX255818;BAA08296;XM_005250340;NC_000007;AAA60470;NG_007450;U22421;BAG36329;AC072048;AC018635;BAA08448;BC069323;AAA64564;AAM33120;Y10297;EAW83640;BC069452;DQ054472;S78586;NM_008493;NP_032519;FN601347;U43653;U43415;U18812;AAA64213;HQ166716;EAL24315;NM_013076;EDM15203;EDM15202;AAY46797;AC096035;CBI71013;BC038162;BAC27202;AAB34657;AC_000028;D63519;CH471070;AAB6350…	7q32.1;7q31.3
CXCR4	C-X-C motif chemokine receptor 4	Protein	9131	7852;12767;60628	ENSMUSP00000053489;ENSP00000241393.3;ENSRNOP00000005143.5;ENSMUST00000052172.6;ENST00000241393;ENSP00000386884.1;ENSRNOG00000003866;ENSP00000386884;ENST00000241393.3;ENSMUST00000052172;ENSRNOT00000005143.6;ENST00000409817;ENST00000409817.1;ENSP00000241393;ENSRNOP00000005143;ENSG00000121966;ENSMUSG00000045382;ENSRNOT00000005143;ENSMUSP00000053489.6	BC020968;AAV97584;NM_022205;EU831888;NM_001356509;NC_000002;AAA16594;AAHX01074945;AJ224869;EDL39747;AABR07020898;CH466520;EDL39748;BAA19187;X99581;AAA03209;X99582;AK296674;CH471058;AF005058;EU831811;AAF00130;NM_001348059;D10924;NM_001348056;D28433;AY826773;NP_001334985;BAG59271;O08565;P70658;CAA12166;AAB81970;NP_001334989;AF452185;AY242129;ALU33340;NP_001334988;Z80111;XM_006529114;AF052572;AF3484…	2q22.1;2q21
GATAD2A	GATA zinc finger domain containing 2A	Protein	89	234366;290669;54815	ENST00000360315;ENSMUST00000065169;ENSRNOP00000027943;ENST00000360315.7;ENSRNOP00000027943.5;ENSMUST00000065169.11;ENSMUSP00000148474.1;ENSMUSP00000070229.4;ENSMUSP00000112164.2;ENSMUSG00000036180;ENSMUST00000177851.8;ENST00000404158;ENSMUST00000212478.1;ENSMUST00000116463;ENSMUSP00000112164;ENSP00000384899.2;ENSRNOT00000027943.6;ENSRNOT00000027943;ENSRNOG00000022173;ENSP00000353463.3;ENSMUSP0000…	XM_005259956;XM_005259954;AAHX01086880;BAG64518;AAHX01086884;AAHX01086883;AAHX01086882;AAHX01086881;NM_001300946;XM_005259959;XM_005259958;XM_005259957;AC167132;AK189334;XP_016882390;AK004386;XP_016882391;BG773264;AAH38221;AAHX01086879;AAHX01086878;XP_016882396;XP_016882399;XP_016882392;XP_016882393;AAH11684;XP_016882394;CV562594;AC092067;KC877710;EAW84819;NM_001113346;XM_011242295;XM_017026902;X…	19p13.11
ABHD11-AS1	ABHD11 antisense RNA 1 (tail to tail)	Protein	76	171022	ENSG00000225969;ENST00000427153	HG500331;AC073846;CV575750;AC_000139;NR_026690;ABBA01063941;NC_000007;NC_018918;AMYH02016029	7q11.23
HYOU1	hypoxia up-regulated 1	Protein	571	10525;12282;192235	ENSMUSP00000068594.6;ENSRNOG00000010944;ENSRNOP00000039172;ENSMUSP00000068594;ENSMUST00000066601;ENSMUSP00000125594;ENSMUST00000066601.12;ENSMUSP00000125594.1;ENSRNOP00000039172.4;ENSMUSP00000123700;ENST00000617285;ENSMUSP00000123700.1;ENSP00000480150;ENSMUST00000161318;ENST00000617285.4;ENSMUST00000161318.7;ENSP00000480150.1;ENSMUST00000160902.7;ENSG00000149428;ENSRNOT00000044613.4;ENSRNOT000000…	EDL25585;EDL25586;Q63617;XM_006509960;XM_006509962;XM_006509961;BAH14145;XM_006242885;XM_006242884;KF511132;CH466522;BC058255;AK304264;BC017726;XM_006509959;XR_947790;AAH72436;AAH50107;HY089857;Q9Y4L1;NM_001034028;XM_008766143;NC_000011;NM_001130991;AAH04560;BE791468;U65785;NP_620222;XP_005271450;XP_005271451;CAH18405;BAE34279;XM_011548779;XM_011548778;AAC50947;XP_011547080;XM_011542557;XP_011547…	11q23.3;11q23.1-q23.3
PITX2	paired like homeodomain 2	Protein	1390	18741;54284;5308	ENSMUST00000042587;ENSP00000484909;ENSMUST00000174661;ENSMUSG00000028023;ENSMUST00000172645;ENSG00000164093;ENSP00000484763.1;ENSP00000481951;ENSMUST00000106382;ENSRNOT00000044232.6;ENSP00000378097;ENSP00000304169.3;ENST00000616641.4;ENSMUSP00000133756.1;ENST00000354925.6;ENSMUST00000172645.7;ENST00000306732.8;ENSP00000484909.1;ENSRNOP00000046259;ENST00000614423.4;ENSMUSP00000101990.4;ENSP0000034…	BC013998;AAC40086;CAB65259;AAC16257;AAHY01031830;NC_000004;XP_006501196;U80011;XP_006501195;U80010;AAHY01031829;XP_006501194;AAC40087;CH471057;BY775551;P97474;AK127829;KT584062;XP_006714298;XP_011238338;AB006320;AB006321;NP_035228;AF201091;AAH75660;AABR07013329;DQ896741;BAG36699;CAP91067;NM_019334;BAC28939;ABBA01063799;XM_011240036;NC_000069;U80036;NM_001204397;AF039832;NM_001204398;EDL12246;AAC7…	4q25
FOXD3	forkhead box D3	Protein	656	27022;29203;15221	ENSMUST00000087285;ENSG00000187140;ENSMUSP00000084541.3;ENSMUSP00000084541;ENSMUST00000087285.4;ENSP00000360157;ENSRNOG00000009021;ENSP00000360157.2;ENST00000371116.3;ENSMUSG00000067261;ENST00000371116	BC152802;BC172572;BC156564;NC_000001;AAC28352;XP_008762182;L12142;BX005053;W87115;XM_008763960;U41047;CH471059;CH473998;XM_006225424;NG_012220;BC172266;NC_005104;ABBA01074575;NP_036315;AF086235;AC_000133;NC_018912;AAI52803;AAK13574;AL049636;EDL97810;AAHY01038443;AAHY01038444;AAHX01038706;NM_012183;AAHX01038707;Q61060;AF067421;AAI72572;AAI56565;AF197560;Q9UJU5;EAX06575;XP_006225486;AABR07049357;AA…	1p31.3
PKM	pyruvate kinase M1/2	Protein	2246	25630;5315;18746	ENSMUST00000163694.3;ENSRNOG00000011329;ENSRNOT00000015332.7;ENSMUSP00000034834;ENSP00000373745;ENSP00000403365;ENST00000449901;ENSP00000334983;ENST00000319622;ENSMUST00000034834;ENST00000335181.9;ENST00000335181;ENSP00000456970;ENSMUSP00000128770.2;ENSP00000320171;ENSP00000456970.1;ENSRNOP00000015331;ENSMUSP00000034834.9;ENST00000568459.5;ENSRNOP00000015331.6;ENSRNOT00000083666.1;ENSRNOT00000015…	XM_011521672;XM_011521671;XM_011521670;AK201799;XP_006243252;CBF66101;XP_006243250;XM_011521673;BAG62458;AK203298;AK210823;AAHY01078527;AAHX01054933;NM_182470;NM_182471;AAHY01078528;AAHY01078529;AK214987;AK188815;X97047;AY724474;AK083076;NP_445749;AK204827;BX648597;XP_005254502;AAH35198;AK191894;XP_005254500;BAG60266;AC160637;AK171023;AK135397;NM_053297;CAA65761;XP_017450969;NP_035229;CB846337;AK…	15q22;15q23
SLC16A1	solute carrier family 16 member 1	Protein	1271	6566;25027;20501	ENSRNOT00000027234.5;ENSP00000358640.3;ENSMUSP00000045216.1;ENSP00000358640;ENST00000538576.5;ENSRNOP00000027234;ENSP00000441065;ENSP00000441065.1;ENSRNOG00000019996;ENST00000369626.7;ENST00000538576;ENSRNOT00000027234;ENSMUSG00000032902;ENSG00000155380;ENSMUSP00000045216;ENSMUST00000046212;ENSMUST00000046212.1;ENST00000369626;ENSRNOP00000027234.3	AL162079;AK053421;DB443025;AK079379;CAA60116;NM_001166496;NP_033222;BAC37626;BAG59282;NC_000001;AI656300;AK088762;BM712667;NM_009196;NP_036848;AK296688;AK167711;BAA09894;XM_011542026;XM_011542027;AF239919;BC026317;BAG35402;AAHX01019251;BAE37020;AK303603;EU831949;X82438;NC_000069;ABM86212;AK166606;AK033516;XP_011540328;AAH45664;XP_011540329;ACE86705;AC_000025;ABBA01068436;AAH14777;ABW03657;EAW5655…	1p12;1p13.2
PLAU	plasminogen activator, urokinase	Protein	5421	25619;18792;5328	ENSRNOT00000014273.5;ENSRNOG00000010516;ENSP00000388474;ENSP00000361850;ENSMUST00000022368;ENST00000446342.5;ENSRNOT00000014273;ENSP00000388474.1;ENSMUST00000022368.3;ENST00000446342;ENST00000372764;ENSMUSG00000021822;ENSP00000361850.3;ENST00000372764.3;ENSMUSP00000022368.2;ENSRNOP00000014273.3;ENSMUSP00000022368;ENSRNOP00000014273;ENSG00000122861	AAH13575;AMYH02023341;XP_006717956;BAA00175;AAI20710;AAC97138;BQ920793;XP_017171408;BC105859;NM_001145031;CBX47479;BI759308;CS123918;M17922;DC349055;AAI20714;NC_000080;K03226;BI833559;AAHY01112095;X02419;CB959931;CAA01390;AW316981;BX360462;XM_011539867;NC_000010;XM_011539866;AK312960;AAV70488;X02389;CAA01559;AY029537;P29598;AC_000036;BC120713;AF377330;HI573980;A21571;Z36790;BAC35743;AAK53822;AAP3…	10q22.2
AKT1	AKT serine/threonine kinase 1	Protein	21838	24185;207;11651	ENSP00000270202.4;ENST00000349310.7;ENST00000554848;ENST00000407796.6;ENSMUSP00000122222.2;ENSMUST00000128300.8;ENSMUST00000128300;ENST00000555528.5;ENSRNOG00000028629;ENST00000407796;ENSRNOT00000031164.3;ENSMUST00000001780;ENSMUSG00000001729;ENSG00000142208;ENSP00000451166;ENST00000349310;ENSMUSP00000001780;ENSP00000450688.1;ENSP00000450688;ENSMUST00000001780.9;ENSRNOT00000031164;ENSP00000384293…	LN845737;LN845738;LN845739;X65687;LN845733;LN845734;AK299310;LN845735;LN845736;BAA06279;M94335;EU832571;NP_005154;ABY87524;LN845740;LN845741;LN845742;LN845743;P47196;LN845744;LN845745;KT585272;LN845746;S79788;AL590327;LN845747;EU332835;NP_001159366;NG_012188;AI843381;AAH01737;NM_033230;AK154936;AK122894;BAG70181;JC006886;JC006884;ALQ33357;CH471061;ALQ33356;NM_001331107;EDL18587;CN414251;AK211494;…	14q32.33;14q32.32
ALDH1A1	aldehyde dehydrogenase 1 family member A1	Protein	1764	11668;216;24188	ENST00000297785;ENSMUSP00000084918;ENSRNOT00000024000.6;ENSG00000165092;ENST00000297785.7;ENSP00000297785;ENSRNOP00000024000;ENSMUSP00000084918.3;ENSMUST00000087638.3;ENSRNOT00000024000;ENSP00000297785.3;ENSMUST00000087638;ENSRNOP00000024000.4;ENSMUSG00000053279;ENSRNOG00000017619	AABR07006517;AK293176;NP_071852;AAH01505;AAHY01142296;AAHY01142297;AAC51652;AC152162;AAHY01142298;NC_000009;AAHY01142299;ACJ13643;ABM84776;AH002598;AMYH02020984;NC_000085;M74570;AAC53306;M74571;AAA37203;BAG63535;BT006921;AF001896;AAC53304;AF001897;AAC53305;AF001898;AAP88039;ACF94471;AY390731;AAA37202;AAD13925;ACI45978;P51647;FJ224286;S75713;DC398835;AAB32754;AAA96657;NM_013467;K03000;AC_000041;BC…	9q21.13
MALAT1	metastasis associated lung adenocarcinoma transcript 1	Protein	2051	378938;29005	ENST00000534336;ENST00000534336.1;ENSG00000251562	LK938855;LK938854;LK938857;AF203815;AF001542;LK938856;LK938859;LK938858;BC018448;NR_002819;LK938851;LK938850;LK938853;LK938852;FJ209305;BX640764;BX538238;HG503868;HG503869;AC_000143;AL050210;NC_018922;BC063689;CA394984;AMYH02024960;AI805768;LK938849;BK001411;LK938860;LK938862;AF132202;LK938861;LK938863;ABBA01024115;AJ535463;AK130345;HG975416;BC025986;AJ535465;NC_000011;BK001418;AJ535466;BC104662;…	11q13.1
GLP1R	glucagon like peptide 1 receptor	Protein	6687	25051;2740;14652	ENSP00000362353;ENST00000373256.4;ENSMUSP00000110221;ENSRNOP00000001527.5;ENST00000373256;ENSG00000112164;ENSMUSG00000024027;ENSMUSP00000110221.1;ENSMUST00000114574.1;ENSMUST00000114574;ENSRNOT00000001527;ENSP00000362353.4;ENSRNOT00000001527.6;ENSRNOP00000001527;ENSRNOG00000001152	CAA04930;CAD69471;NC_000006;P32301;AAI12127;DQ093397;NC_000083;DQ093398;AX646689;CH466640;XR_926153;AY293742;M97797;XR_362045;XR_001743346;BC145626;XR_001743347;XR_926154;XR_001743348;XR_926155;BC111843;U10037;NP_002053;EAX03972;EAX03971;EAX03974;AJ001692;EAX03973;AAZ83366;AAA03614;EAX03970;AAZ83365;XM_006715065;AC_000039;XM_017010751;CK819862;AB065685;NM_021332;S75952;AABR07044530;AAA17021;NC_00…	6p21;6p21.2
TSPAN13	tetraspanin 13	Protein	34	27075;66109;366602	ENSMUSP00000020896.8;ENSMUST00000020896;ENSG00000106537;ENSMUSG00000020577;ENSMUST00000020896.16;ENST00000262067.4;ENSRNOP00000006752.3;ENSRNOP00000006752;ENSP00000262067.4;ENST00000262067;ENSMUSP00000020896;ENSRNOT00000006752.5;ENSP00000262067;ENSRNOT00000006752;ENSRNOG00000005046	NM_025359;BAC41170;CH236948;FQ215999;AC_000139;AK008175;AAH33863;AK158761;BAE38371;NC_000007;AK093487;ABBA01056634;BAB25510;AF100759;CH466526;AAH89906;AK090217;EDM03312;BX647338;CH473947;AC073333;BAC41139;AAH18317;EAW93681;BAE39971;BAE39572;EAW93680;CAG46904;Q9D8C2;AAD17294;AY358995;NC_005105;AAHX01043453;NP_055214;NP_001013262;BAE34648;DQ895252;CB852023;DQ892059;AK167979;O95857;AK075475;CR542107…	7p21.1
ALB	albumin	Protein	10844	11657;213;24186	ENSMUSP00000031314;ENST00000295897.8;ENSRNOP00000003921.2;ENST00000295897;ENSRNOG00000002911;ENSMUST00000031314.9;ENSMUSG00000029368;ENSMUSP00000031314.8;ENSP00000295897;ENSMUST00000031314;ENSRNOT00000003921.4;ENSG00000163631;ENSRNOT00000003921;ENSRNOP00000003921;ENSP00000295897.4	FQ211075;FQ211196;FQ218944;AJ277794;AEE60908;BC024643;AH002596;DQ986150;FQ211085;FQ211096;S69192;AAQ89947;W41729;P07724;FQ211091;FQ218847;HC484161;BC049971;AABR07014523;FQ219706;FQ218739;ABBA01022990;EAX05659;CAA09617;AAT11155;FQ211393;EAX05660;FQ211038;FQ210189;FQ211036;FQ211157;CAY85984;FQ209907;FQ209908;FQ210064;EAX05669;EAX05666;EAX05665;EAX05668;EAX05667;EAX05662;EAX05661;EAX05664;EAX05663;E…	4q13.3
CST3	cystatin C	Protein	1976	13010;1471;25307	ENSP00000366124;ENSRNOT00000007175;ENST00000398411;ENSP00000366124.3;ENST00000376925.7;ENSMUSP00000028938;ENSMUST00000028938;ENSP00000381448.1;ENST00000398411.5;ENSMUSG00000027447;ENST00000376925;ENSRNOP00000007175;ENSG00000101439;ENSRNOT00000007175.6;ENSMUSP00000028938.6;ENSMUST00000028938.6;ENSRNOG00000005195;ENSRNOP00000007175.4;ENSP00000381448	AF483487;AF483486;EAX10138;BAE32071;EAX10137;NM_000099;X16957;CBF57599;X52255;NM_001288614;CAG46815;FQ210306;AF311741;BC013083;AK146333;AK312213;AK161856;NP_036969;CR542018;FQ222817;CAG46785;BAE30165;AAH87591;P14841;FQ212057;FQ212298;BAB29303;EU176584;CH466519;FQ211526;ABM82365;CB608544;FQ223224;AB587083;AMYH02036839;BT006839;BAE20785;ABW03385;CAJ44947;U10098;NC_000068;CAJ44946;AK153533;AAP35485;…	20p11.21
STOML2	stomatin like 2	Protein	313	30968;298203;66592	ENST00000452248.6;ENSP00000481672.1;ENSRNOG00000009535;ENSRNOP00000013151.3;ENSMUSP00000030169;ENSRNOT00000013151;ENSMUSP00000030169.8;ENST00000356493;ENST00000356493.9;ENSP00000395743;ENSMUSG00000028455;ENSRNOT00000013151.6;ENSP00000395743.2;ENSMUST00000030169.14;ENST00000452248;ENSP00000481672;ENSG00000165283;ENST00000619795;ENST00000619795.4;ENSP00000348886.5;ENSMUST00000030169;ENSP00000348886…	AK223102;DQ892677;AL672276;BAB55091;HY039403;AF323178;AK308552;AW273545;Q4FZT0;AK307343;ABM83603;NP_038470;EDL98721;AK002793;NC_000009;EDL98720;EAW58394;AAF29073;EAW58395;BC003425;EAW58396;BC003025;BC099164;NM_013442;BAB22363;CH466565;AC_000141;CAG30023;CQ815083;AAH10152;AAHX01036376;NP_001026816;NC_018920;AA657517;AMYH02019455;ABM86846;AK027405;AAH14990;FQ213146;AC005259;AK130546;BC002442;AAF091…	9p13.1;9p13.3
SLIT2	slit guidance ligand 2	Protein	1188	9353;20563;360272	ENSMUST00000174421;ENSRNOG00000003840;ENST00000503837;ENSP00000482129.1;ENST00000622093.4;ENSMUSP00000133912;ENSP00000482129;ENSMUST00000174421.7;ENSP00000422261;ENSMUST00000170109;ENSP00000422261.1;ENSMUSP00000133912.1;ENSMUSP00000127615.3;ENSMUST00000173107.7;ENST00000503823.5;ENSP00000422591.1;ENST00000504154;ENSMUST00000170109.8;ENSP00000427548.1;ENST00000273739.9;ENSMUSP00000134263.1;ENSRNOP…	AK053145;XP_011239010;XP_006714049;BI494498;NM_001291227;NM_001291228;BC143978;BF112143;AAD25539;BC079911;NC_000004;CH466524;BAD90514;AC092577;Q9R1B9;BC150779;XP_017454761;XP_017454762;XP_017454760;NP_848919;AC157351;AA489463;AAD04309;NG_047105;CV370469;NP_001278156;AK126459;XP_017454767;XP_017454765;XP_017454766;XP_017454763;NP_001278157;ANF06957;XP_017454764;AC096718;CH471069;KX232631;AK038807;…	4p15.31;4p15.2
GLS	glutaminase	Protein	1354	2744;14660;24398	ENSMUSP00000110158;ENSMUSP00000110158.2;ENSMUST00000114512.7;ENSMUSP00000110157;ENSMUST00000114513.8;ENSG00000115419;ENSRNOT00000090026;ENSRNOT00000078073.1;ENSMUSP00000110155;ENSMUSG00000026103;ENST00000320717;ENSMUSP00000110155.1;ENSMUST00000114513;ENSMUST00000114510.7;ENSMUSP00000110157.1;ENSRNOT00000090026.1;ENST00000338435.8;ENSRNOP00000075466;ENSRNOT00000078073;ENSP00000340689;ENST000003207…	FQ216488;BAG50870;BC169203;AAF00089;AAF00088;NP_001103438;NM_001081081;AK173039;NC_000002;XR_001781161;XR_001781162;AK141044;ABBA01062392;CH471058;AF158555;AAH38507;AB020645;AAF00090;AK289747;Y08264;M65150;XM_008767075;XR_922905;AK088231;AF327434;AK032267;AF223943;BM148085;AAHX01059845;NP_001243239;AAHX01059846;AAHX01059844;XP_006495768;XP_006495767;XP_006495766;AY083459;XP_006495765;AAHX01059847…	2q32.2;2q32-q34
NKX2-5	NK2 homeobox 5	Protein	1444	1482;18091;114109	ENST00000329198;ENSP00000427906.1;ENSP00000327758.4;ENST00000521848;ENSRNOP00000028155;ENST00000424406.2;ENST00000521848.1;ENSG00000183072;ENSP00000395378.2;ENSRNOG00000020747;ENSRNOP00000028155.3;ENSRNOT00000028155.5;ENSRNOT00000028155;ENSP00000395378;ENST00000424406;ENSMUST00000015723.4;ENST00000517440.1;ENST00000329198.4;ENSMUSP00000015723.4;ENSP00000429905.1;ENSMUSP00000015723;ENSMUST00000015…	AVW79609;AVW79608;AVW79607;ABL63553;AVW79606;ABL63554;ABL63555;ABL63556;ABL63557;AVW79601;AVW79600;AVW79605;AVW79604;AVW79603;AVW79602;XP_005265877;NM_008700;ALQ33459;ABL63558;ABL63559;AAH25711;ABL63561;ABL63562;AVW79619;ABL63563;AVW79618;ABL63564;AVW79617;ABL63565;ABL63566;AF006664;ABL63567;ABL63568;AVW79612;MF358395;AVW79611;MF358396;AVW79610;MF358393;MF358394;AVW79616;MF358399;AVW79615;AVW7961…	5q35.1;5q34
CTGF	connective tissue growth factor	Protein	4614	64032;1490;14219	ENSRNOT00000020528;ENSMUSP00000020171;ENSP00000356954.3;ENSMUSP00000020171.5;ENST00000367976.3;ENSP00000356954;ENSRNOP00000020528.3;ENSG00000118523;ENSRNOG00000015036;ENSRNOT00000020528.5;ENSRNOP00000020528;ENSMUSG00000019997;ENSMUST00000020171.11;ENST00000367976;ENSMUST00000020171	AB039097;NM_001901;AL354866;AB039096;AB039099;AAT08023;AB039098;AAHX01002010;BC006783;BQ917383;CAG46534;AB023068;FQ230151;NC_000006;U14750;M70642;DA552292;AB039094;M70641;AAD39132;AF127918;FQ229031;AAK60505;AAK60506;AAK60507;NM_010217;AK315207;P29268;AAZ29611;CJ055589;NP_071602;CH471051;ABBA01025885;HM015591;DQ337193;AAA91279;EDL87771;BQ892143;CAA55544;BT019794;BT019795;BQ031485;CR541734;NM_02226…	6q23.2;6q23.1
PLK1	polo like kinase 1	Protein	4451	5347;18817;25515	ENSRNOT00000025629.7;ENST00000300093;ENSMUST00000033154;ENST00000300093.8;ENSMUST00000033154.7;ENSMUSP00000033154;ENSP00000300093.4;ENSG00000166851;ENSRNOG00000018815;ENSP00000300093;ENSMUSG00000030867;ENSRNOP00000025629.6;ENSMUSP00000033154.6;ENSRNOT00000025629;ENSRNOP00000025629	AB209179;AC122232;ABBA01017072;BC014846;DC300189;AB084459;AK148076;NM_005030;AAA16071;BAD92416;AAH03002;AK205623;X75932;BAE37593;CAA62260;BAG64345;NC_000016;BAD93352;AK182425;AMYH02031704;AAC53417;CAS92530;BC006880;BC003002;FB750126;DQ891045;AK164027;AC_000148;AAHX01008342;AAHX01008341;CAA53536;AC_000029;EDL17274;X73458;NP_058796;AC008870;AAHY01066111;BAE28313;AAA18885;ABM81971;AAHY01066112;U0103…	16p12.2
KL	klotho	Protein	2455	9365;16591;83504	ENSMUSP00000077899;ENSG00000133116;ENSMUST00000078856.7;ENSP00000369442.3;ENSMUSG00000058488;ENST00000380099;ENSP00000369442;ENSMUST00000078856;ENSRNOT00000001449.4;ENST00000380099.3;ENSMUSP00000077899.6;ENSRNOP00000001449.2;ENSRNOG00000001092;ENSRNOT00000001449;ENSRNOP00000001449	BAA34740;AB673445;CB988086;AAHY01050994;CAR95139;KT583862;AA890465;XM_006504951;XP_006504980;NP_004786;BAA24941;BC138259;XM_006504917;BC138258;BAA24940;ABBA01010154;EDL74914;ABBA01010153;AC_000145;XM_006719895;AMYH02027832;BAG53456;NC_018924;AL161898;AL133401;Q9Z2Y9;CAC94773;BAA23382;BAL03067;BAA23381;O35082;NC_000013;AAHX01070655;AAHX01070653;AAHX01070654;FB571443;KF511201;AAI38260;XP_006719958;…	13q13.1;13q12
ALOX5	arachidonate 5-lipoxygenase	Protein	4209	240;11689;25290	ENSMUSP00000026795;ENSRNOT00000017633;ENSP00000437634.1;ENST00000374391;ENST00000542434.5;ENSMUSP00000026795.6;ENST00000542434;ENSRNOP00000017633;ENSP00000363512.2;ENSRNOG00000012972;ENSRNOP00000068941;ENSRNOP00000017633.3;ENSMUSG00000025701;ENSRNOT00000017633.5;ENSP00000437634;ENSG00000012779;ENSRNOP00000068941.1;ENSMUST00000026795;ENSRNOT00000082907.1;ENSRNOT00000082907;ENSP00000363512;ENST0000…	AAA59522;BAE42439;CH471160;AK171413;BC040450;BC132677;M38191;AAH49768;CH466523;JQ728550;XM_011546981;BAE42301;HQ258335;NC_000010;CAAA01059195;AFH78150;AA388919;NP_036954;XP_016871501;AK137481;XM_017592481;ADR83089;AC123548;AW403395;BAE23373;AK171191;AAI32678;AAI39103;BC034464;AAA36183;AC_000028;P09917;P12527;BM153780;BC139102;NP_033792;AK170434;XP_011545283;AF393814;AK089344;XM_006237140;NC_00007…	10q11.21;10q11.2
ALK	ALK receptor tyrosine kinase	Protein	3981	238;11682;266802	ENSG00000171094;ENSMUSP00000083840.4;ENSMUSG00000055471;ENSP00000373700;ENSRNOT00000011630;ENSRNOT00000011630.6;ENSRNOP00000011630;ENSP00000493203.1;ENST00000389048;ENST00000389048.7;ENSP00000373700.3;ENSMUST00000086639;ENST00000642122.1;ENSRNOP00000011630.6;ENSMUST00000086639.4;ENSRNOG00000008683;ENSMUSP00000083840	ACY79564;ACY79565;ACY79562;ACY79563;ACY79560;ACY79561;NC_000083;U62540;AMYH02003506;AMYH02003508;AMYH02003507;AMYH02003509;CH471053;EDL38401;EAX00506;LN864494;AMYH02003511;AMYH02003510;AC_000039;AB209477;NG_009445;EAX00508;EAX00507;KU954551;NM_001169101;BE652096;XM_024452778;AC154659;AC106899;XR_001782029;AC151265;AAC51104;AAY15027;AAHY01134526;AAHY01134525;AAHY01134522;AAHY01134521;NP_004295;AAH…	2p23;2p23.2-p23.1
RXFP2	relaxin family peptide receptor 2	Protein	315	363866;140498;122042	ENSG00000133105;ENSMUSP00000106122.1;ENSMUST00000065745;ENSMUST00000065745.9;ENSRNOG00000000897;ENSRNOP00000001197;ENSP00000369670.1;ENSMUSP00000144536.1;ENST00000298386;ENSP00000298386;ENSP00000298386.2;ENSRNOT00000001197;ENST00000298386.6;ENSMUSG00000053368;ENSMUSP00000067897;ENSMUSP00000106122;ENSP00000369670;ENSMUST00000110496.4;ENSMUST00000201612.1;ENST00000380314.2;ENSMUST00000110496;ENSMUS…	AAL69324;AAL73946;XM_011241022;XM_011241021;XM_011241023;XM_006504913;NM_001166058;AAHX01070855;XM_006504912;XM_006504911;XM_006504910;AF453828;XM_017020389;AAW84088;AAI44803;AMYH02027816;NP_570718;AAI44804;AC_000145;BC146279;NG_015819;NC_018924;CJ243198;AF403384;BC120741;XP_016875878;NC_000013;AY899851;BAC33177;AABR07035178;EDL89513;XM_006504909;ABBA01010128;AAHX01070853;AAHX01070854;NM_130806;N…	13q13.1
SNAI2	snail family transcriptional repressor 2	Protein	1573	20583;25554;6591	ENSP00000020945;ENST00000020945.3;ENSMUSP00000023356.6;ENSMUSP00000023356;ENSP00000020945.1;ENSMUST00000023356;ENSRNOT00000073049.2;ENSRNOP00000064195.1;ENST00000020945;ENSRNOP00000064195;ENSMUSG00000022676;ENSMUST00000023356.7;ENSRNOT00000073049;ENSRNOG00000047699;ENSG00000019549	BC015895;AA410443;U97059;P97469;BC062164;NC_000008;U97061;AAM19227;AAHY01126001;NP_003059;EAW86700;U79550;AAD23913;NC_000082;CH466521;AC_000140;BG706203;BC014890;U97060;AF079305;CH473999;AC154513;AC013701;O08954;AF497973;AMYH02017947;AAC34288;EDK97395;NM_013035;NP_035545;NM_011415;CH471068;AC_000038;AAH15895;NP_037167;AAD55240;BAD97088;KT584051;AAH62164;AK223368;NG_012130;ABZ92391;AAB58704;DA5221…	8q11;8q11.21
CTNNB1	catenin beta 1	Protein	14087	1499;84353;12387	ENST00000644138.1;ENSP00000411226.1;ENSMUSG00000006932;ENSP00000494780.1;ENSP00000494053.1;ENSRNOG00000019139;ENSP00000495076.1;ENSP00000379488;ENSG00000168036;ENSRNOP00000068620.1;ENSP00000411226;ENSRNOG00000054172;ENST00000644678.1;ENST00000396183.7;ENSP00000379486;ENST00000396185;ENSP00000409302.2;ENSMUSP00000136294.1;ENST00000453024;ENSRNOT00000079085;ENST00000396183;ENSMUSP00000136294;ENST00…	U38440;AK035311;XM_006511927;AAH48153;FJ002272;CAA79497;FJ002274;AK190684;FJ002273;AK197513;AK197753;AK196547;CH471055;AAA37280;AK133656;AK294778;EU681277;XM_005264886;AK135743;AK180997;AY081165;NP_001159374;AAH43481;DA216720;CH466587;AK018515;FQ222424;AEW16366;AF397179;XP_008764913;NM_007614;AK209047;NC_000075;NP_031640;BAG70078;AC_000031;XP_024309125;XP_024309124;X89579;XP_024309128;XP_02430912…	3p21;3p22.1
DKK3	dickkopf WNT signaling pathway inhibitor 3	Protein	1103	50781;171548;27122;10530	ENSMUSG00000030772;ENSRNOP00000022301;ENSRNOP00000022301.5;ENST00000326932.8;ENSMUSP00000033036.5;ENSMUSP00000033036;ENSP00000314910;ENSRNOG00000016343;ENST00000396505;ENSMUST00000033036.6;ENSP00000379762.2;ENSP00000379762;ENSMUST00000033036;ENSG00000050165;ENST00000525493;ENSRNOT00000022301;ENST00000326932;ENSP00000314910.4;ENST00000396505.6;ENST00000525493.5;ENSP00000433112.1;ENSRNOT00000022301…	XM_006718178;NP_037385;XM_006718179;BAB23617;AK192759;BC050934;XP_006718243;NM_138519;XP_006718241;XP_006718242;BAF82586;AB033421;BQ690088;XM_006718180;BQ690888;AC122343;AC147546;NM_001330220;AB057591;FO707532;AABR07005037;BC046304;AB035182;AF052161;U32331;BAA87044;AK208577;NC_000011;AK207247;AL535720;AAF02676;NP_056629;XM_006718177;XM_024448440;XM_024448441;XM_006230009;EDL17022;EDL17021;EDL1702…	11p15.2;11p15.3
CTSB	cathepsin B	Protein	3663	13030;1508;64529	ENSRNOT00000014177;ENSRNOG00000010331;ENST00000353047;ENST00000353047.10;ENST00000534510.5;ENSRNOT00000014177.5;ENST00000453527;ENSP00000345672;ENST00000534510;ENSMUST00000006235;ENSMUSG00000021939;ENSMUSP00000006235;ENSP00000342070.3;ENSP00000432244;ENSG00000164733;ENSP00000409917.2;ENSP00000345672.5;ENSP00000432244.1;ENSMUSP00000006235.7;ENST00000453527.6;ENSP00000434217.1;ENSMUST00000006235.8;…	NP_680093;BC010240;NP_680092;AK170968;AK198619;AK202640;AK188490;AK197767;NP_680091;NP_680090;AK199268;BC006656;P00787;AK296845;AK184697;NC_000080;NG_009217;AK201305;CAA77181;AK190209;AK192742;AK192743;EAW65634;EAW65633;EAW65636;EAW65635;BM008741;EAW65630;EAW65632;FQ212977;EAW65631;BX648239;AC270285;BAE42140;AK219981;CAA77178;AC_000036;XP_017455285;AK153047;XP_024302839;AAH06656;AK196531;AK213791…	8p22;8p23.1
LRP4	LDL receptor related protein 4	Protein	391	228357;83469;4038	ENSP00000367888;ENSMUSP00000028689;ENSRNOP00000021353;ENSRNOP00000072367;ENST00000378623.5;ENSG00000134569;ENSMUSG00000027253;ENST00000378623;ENSRNOP00000072367.1;ENSRNOG00000015285;ENSP00000367888.1;ENSRNOT00000086242;ENSMUST00000028689.3;ENSRNOT00000021353.4;ENSRNOT00000086242.1;ENSRNOP00000021353.3;ENSRNOT00000021353;ENSMUST00000028689;ENSMUSP00000028689.3	AK036406;EDL79527;DB061460;XM_011520103;AB757726;XM_011520102;BY753111;EDL79528;XM_011520104;XM_005252923;BX294440;AL732478;NP_002325;O75096;XR_001837050;CH466519;NC_000011;NM_031322;AMYH02024714;AMYH02024713;AMYH02024715;AF247636;BC041048;AF247637;BAE19679;AAH37360;NP_001139329;NM_002334;CH471064;NP_766256;AB084910;NC_000068;ABBA01060726;BAM63048;XP_008760260;ABBA01060727;ABBA01060728;AB011533;X…	11p11.2
GNAS	GNAS complex locus	Protein	2895	2778;14683;24896	ENSMUST00000186907.6;ENST00000371085.7;ENSP00000265620.7;ENST00000371095;ENST00000371081.5;ENST00000354359.11;ENSP00000302237.3;ENSMUST00000109095;ENST00000354359;ENSMUSP00000139839;ENSMUSP00000104712.1;ENSP00000360115.3;ENSMUST00000109084.7;ENSMUST00000109096;ENSRNOP00000033065;ENSRNOT00000035916;ENSMUSP00000085185.4;ENSMUST00000185956;ENSMUST00000087876.10;ENSP00000360136;ENST00000306120;ENSMUS…	AJ010163;AK085136;BAG37135;M21741;BC034446;AAH48834;FQ226208;M21740;ADQ32746;BC089157;FQ219804;AJ245739;BC002722;AK178212;AAX51890;BC061967;NM_001309883;AAI58590;NP_068840;NP_963912;NP_963911;AK122771;AAI68156;NP_963910;NM_001077489;NM_001077488;AAA37718;BX636499;AK215851;AK199482;AK017423;NP_001019994;O95467;AY518305;AY518306;AY518307;CAA08889;AY518308;AAH89157;NP_068617;DB483472;BAC39648;AAH027…	20q13.3;20q13.32
USP22	ubiquitin specific peptidase 22	Protein	510	216825;23326;303201	ENSMUST00000041683;ENSRNOP00000044118.3;ENSMUST00000041683.8;ENSMUSG00000042506;ENSRNOG00000032492;ENSMUSP00000041263.8;ENST00000261497.8;ENST00000261497;ENSG00000124422;ENSP00000261497;ENSMUSP00000041263;ENSRNOP00000044118;ENSRNOT00000050061;ENSRNOT00000050061.5;ENSP00000261497.4	BC084550;NM_015276;AAI26899;AAHX01064258;XP_005256632;AK200101;BX640815;AL049258;BC007196;AK193842;AK191821;AK130677;AAI10500;AAH80737;AMYH02033194;AMYH02033193;BC026701;Q5DU02;AK040187;AK198335;BC058419;AAH25317;AK190293;DQ581604;ABBA01050453;BC013364;AC087393;AK220368;BAC39100;AK034492;NC_000017;AK197836;NC_005109;AAH58419;AK199010;BAE20573;AK218257;AC118419;AK201946;BAD90248;BC052540;NC_018928…	17p11.2
LRP1	LDL receptor related protein 1	Protein	2524	16971;4035;299858	ENSP00000243077.3;ENSRNOG00000025053;ENSRNOT00000031005.5;ENST00000243077;ENSMUSG00000040249;ENST00000243077.7;ENSMUST00000049149.14;ENSRNOT00000031005;ENSMUSP00000044004.8;ENSP00000243077;ENSRNOP00000034210;ENSRNOP00000034210.4;ENSMUSP00000044004;ENSMUST00000049149;ENSG00000123384	AF058419;AF058417;AF058418;AF058415;BC045107;AF058416;AF058413;AF058414;AF058411;AF058412;AF058410;BAE31943;NP_002323;U06978;Y11437;BU615020;NP_001123962;AH003324;AF058426;AF058427;Z30589;AF058424;AF058425;CAA83067;AF058422;U06979;AF058423;AF058420;AF058421;AK078273;CH471054;BAE32580;U06983;U06982;U06985;U06984;U06987;AC137834;U06986;U06989;X55077;U06988;AAQ15211;AF369399;AF369398;AF369397;U06981…	12q13.3
SASH1	SAM and SH3 domain containing 1	Protein	205	23328;70097;365037	ENSRNOT00000017688;ENSRNOP00000017688.4;ENSRNOP00000017688;ENSG00000111961;ENST00000367467.7;ENSP00000356437;ENST00000367467;ENSMUSP00000015449.5;ENSRNOG00000013160;ENSRNOT00000017688.4;ENSMUSP00000015449;ENSMUST00000015449.5;ENSP00000356437.3;ENSMUSG00000015305;ENSMUST00000015449	AAH28303;AK074249;AAQ55463;AC091522;NM_175155;BAA34510;CH471051;AJ507735;AJ507736;BX537611;XP_008772500;AY351960;AY351961;AY351962;AY351963;XM_017010599;XM_017010598;XP_024302152;XP_024302153;AK204720;AK024403;BY770549;AK003151;NP_056093;AC153569;AC153566;CAD47811;XP_005266932;AL359382;CAD47812;NC_000076;AK193372;XP_005266931;CAD97798;AC_000032;AK010852;AY927559;AAI48362;XP_016866094;AL589940;AAB…	6q24.3-q25.1;6q24.3
SNAI1	snail family transcriptional repressor 1	Protein	2526	116490;6615;20613	ENSRNOT00000012939.5;ENSP00000244050.2;ENSRNOP00000012939;ENSMUST00000052631.7;ENSMUSP00000050581;ENSMUSG00000042821;ENST00000244050.2;ENSMUSP00000050581.7;ENSMUST00000052631;ENSRNOT00000012939;ENSRNOP00000012939.4;ENSG00000124216;ENSRNOG00000009594;ENST00000244050;ENSP00000244050	AAG31598;AAA03481;EAW75640;AF155233;NC_018931;NM_005985;AF125377;CT010204;AF177731;KT583904;AAD52996;NP_035557;CBX55848;AK313228;AK144478;AC_000024;NM_011427;NP_446257;DA972913;CH474005;AAH79210;AL121712;BC012910;X67253;U95961;CAA47675;ABM82525;EDL06519;AAB58054;ABM85719;AJ245658;AJ245657;AMYH02037224;AJ245659;BC034857;NC_005102;AAD52986;AC131854;AAD17332;CH466551;ABBA01052765;NM_053805;Q02085;ED…	20q13.2;20q13.13
HOTTIP	HOXA distal transcript antisense RNA	Protein	396	100316868		HG500132;CH236948;NR_037843;AC004080;HG500134;AC_000139;HG500135;LK939039;NC_000007;LK939038;GU724873;ABBA01056762;AMYH02015408;AK093987;NC_018918	7p15.2
ACKR3	atypical chemokine receptor 3	Protein	2085	57007;84348;12778	ENSMUST00000065587;ENST00000272928.3;ENSRNOP00000026558;ENSP00000272928.3;ENSMUSP00000069114.4;ENSRNOT00000026558.3;ENSMUSG00000044337;ENSRNOG00000019622;ENST00000272928;ENSMUST00000065587.4;ENSRNOP00000026558.2;ENSP00000272928;ENSMUSP00000069114;ENSG00000144476;ENSRNOT00000026558	XP_005246155;XP_005246154;AAHY01008375;AAF34338;NM_007722;AAB94130;AF000236;NC_000002;JA643399;AAA62370;DB455412;NM_001271607;CH466520;AMYH02006056;AAX93086;XM_011511503;AC_000023;EDL40093;XP_006712703;EDL40094;AF118816;NM_020311;XP_006245541;BM925428;AK031100;EDL92074;EDL92073;CH473997;M64749;P56485;CCE67098;AAB71343;AC110261;BQ033958;NC_005108;XP_011509805;ABM82167;BAC27252;BP426139;NP_031748;A…	2q37.3
CXADR	CXADR, Ig-like cell adhesion molecule	Protein	1102	1525;13052;89843	ENSP00000383030;ENSP00000284878;ENST00000356275;ENSP00000383033;ENSP00000348620.6;ENSRNOT00000050701.3;ENSP00000383030.1;ENSP00000383033.1;ENST00000284878;ENSRNOT00000050701;ENSMUSG00000022865;ENST00000284878.11;ENSP00000348620;ENSP00000284878.7;ENST00000356275.10;ENSRNOP00000041873;ENSMUST00000023572;ENSMUSP00000023572;ENSMUSP00000109867.2;ENSMUST00000023572.13;ENSG00000154639;ENSRNOG00000001557…	AAD31772;AK011900;CH473989;AAL68879;NM_009988;AI498294;AAL68878;DQ891181;ABBA01057122;NC_000082;CH466521;AF109644;AF109643;CK628499;AAHX01067739;AAH16457;XM_006248000;KC877791;BAE26518;BC010536;AAC53148;AAHY01129355;NM_001338;ADC84500;NM_053570;CAA71368;NP_001263192;AH009718;XM_017316864;EDK98289;AAH04680;AK141274;AC_000038;EAX10031;AF200465;EAX10030;AF242865;AAG01088;EAX10033;AAC51234;AF242864;N…	21q21.1
CYP1A1	cytochrome P450 family 1 subfamily A member 1	Protein	3308	1543;24296;13076	ENST00000379727.7;ENSMUSP00000034865.4;ENSMUSP00000034865;ENST00000379727;ENSMUST00000034865.5;ENSRNOP00000026473;ENSRNOG00000019500;ENSP00000378488.2;ENSP00000378489.4;ENSP00000369050;ENSP00000369050.3;ENSRNOT00000026473.4;ENSRNOP00000026473.2;ENST00000395048;ENSRNOT00000026473;ENSMUST00000034865;ENSP00000378488;ENST00000395049.8;ENSMUSP00000150277.1;ENSMUST00000216433.1;ENSMUSG00000032315;ENSG0…	NM_000499;BAG36606;ABK41999;AAQ76692;AAI25445;CAA35039;AC122515;AAI25441;CAJ84703;CAJ84704;M12079;AM236047;K03191;AMYH02030798;XP_006510873;AM236046;BAB23734;AW110759;NM_009992;AAH23019;AAHY01080319;AK223108;AAX62803;AK223113;FJ392393;HM570891;HM570890;AAA39868;HM570895;HM570894;ABBA01060499;HM570893;HM570892;HM570899;HM570898;HM570897;HM570896;K02246;NP_001306145;NC_000015;NP_001306146;CH466758;…	15q24.1
EPCAM	epithelial cell adhesion molecule	Protein	1523	171577;17075;4072	ENSP00000263735.4;ENSMUST00000053577.8;ENSMUSP00000061935;ENSRNOP00000021135;ENST00000263735.8;ENSP00000263735;ENSRNOT00000021135.6;ENST00000263735;ENSMUSP00000061935.8;ENSG00000119888;ENSRNOG00000015667;ENSMUST00000053577;ENSMUSG00000045394;ENSRNOT00000021135;ENSRNOP00000021135.5	AAH14785;M26481;CAD33710;CAA04498;NG_012352;BAE26627;NC_000002;AAHY01135648;EAX00219;AJ001044;EAX00218;AAHY01135649;NC_000083;CR542259;CAG47078;DQ891338;CH471053;BP262680;AABR07062844;AABR07062843;BC072691;AH003574;AW050533;NM_008532;AY148099;BC094465;AK145752;AJ489452;AMYH02003755;AMYH02003754;AC_000039;AJ489454;M76124;AAY15095;AJ489453;CAG28087;X14758;AJ489455;M93029;NM_138541;AAHX01041486;EDL3…	2p21
MIR766	microRNA 766	Protein	94	768218	ENST00000390223;ENSG00000211578;ENST00000390223.3	NC_018934;AMYH02040338;NG_012565;LM609636;NC_000023;AC004913;NR_030413	Xq24
SFN	stratifin	Protein	1248	313017;2810;55948	ENSMUST00000057311.3;ENSRNOP00000040819.3;ENSG00000175793;ENSRNOG00000033153;ENSMUST00000057311;ENSMUSP00000050374;ENST00000339276;ENSP00000340989.4;ENSMUSP00000050374.3;ENSP00000340989;ENSRNOP00000040819;ENSRNOT00000043959;ENST00000339276.5;ENSMUSG00000047281;ENSRNOT00000043959.4	BAE41107;O70456;AAI48646;AMYH02000580;CX224942;EDL30056;AL627228;AAC52029;AAH02995;AK146490;BC023552;AAHX01040130;BC000995;NC_000001;AA067103;CH471059;AC095979;CR541926;XP_001065560;AF152893;AAH00329;BAE27209;BC153200;CAG46703;BC001550;XM_001065560;NC_005104;DQ894162;NP_006133;AC_000133;CH466552;AAA59546;NC_018912;BC148645;AF058798;FQ228887;NM_006142;AF029081;AAH00995;BC002995;AAHY01040612;CH4739…	1p36.11
TXNIP	thioredoxin interacting protein	Protein	1964	56338;10628;117514	ENSRNOT00000028793.6;ENSMUST00000074519;ENSP00000396322.2;ENST00000425134.2;ENSMUSP00000041467.7;ENSRNOP00000028793;ENSG00000265972;ENSMUST00000074519.12;ENSP00000462521;ENSMUSP00000041467;ENST00000582401.5;ENSMUSG00000038393;ENST00000582401;ENSRNOT00000028793;ENSMUSP00000102710.2;ENSMUST00000049093;ENSRNOP00000028793.5;ENSP00000462521.1;ENSMUST00000049093.7;ENSRNOG00000021201;ENSMUSP00000102710	BC093704;NM_001008767;AK304670;BAG62739;AY594328;BC093702;BC011212;AK301203;NM_001313972;AAD48499;AK004653;BAG65445;EDL38893;AK181626;JA512684;NC_000001;AF449447;BAE42311;BC031850;AK217452;CCA65310;BQ030003;NP_001009935;AF282826;Q8BG60;AF282825;BAB23444;XM_017000085;EDL38892;AK171425;NM_006472;AK214578;CCD57098;U30789;BAE42386;AK088870;AABR07012592;AL160282;AAH93704;AAG32665;BX404012;AK301148;AAH…	1q21.1
TRIM8	tripartite motif containing 8	Protein	238	93679;688785;81603	ENST00000643721.1;ENSP00000496301.1;ENSRNOT00000027047.5;ENSMUSP00000026008;ENST00000302424.12;ENSMUST00000026008;ENSRNOP00000027047;ENSMUSG00000025034;ENSG00000171206;ENSP00000302120;ENSMUSP00000026008.7;ENSRNOT00000027047;ENSRNOG00000019968;ENST00000302424;ENSRNOP00000027047.4;ENSMUST00000026008.7	NR_144321;AAH37065;EAW49679;NM_053100;BC082298;XP_006718052;AF281047;AF281046;XP_006718051;NP_112174;BC167218;AAI52344;AF086326;NC_000085;AAI52345;AC_000142;XM_006527488;AAH21925;NC_018921;AAI67218;NG_051595;AK155303;XM_011540217;NC_000010;BG746631;NC_005100;AMYH02023702;AK079847;EAW49680;NM_030912;DQ895209;BM944255;AAG53488;NM_001128083;BC029283;AAG53087;DQ892019;AAG53088;BC152344;XM_006717988;X…	10q24.3;10q24.32
METTL7B	methyltransferase like 7B	Protein	37	71664;366792;196410	ENSRNOT00000010760;ENSP00000377796.3;ENSRNOG00000007927;ENSMUSP00000026398.3;ENSMUSG00000025347;ENSG00000170439;ENSRNOP00000010760.4;ENSMUST00000026398;ENSRNOT00000010760.4;ENSRNOP00000010760;ENSP00000377796;ENST00000394252.3;ENST00000394252;ENSMUST00000026398.4;ENSMUSP00000026398	BAB21956;FQ218969;NM_027853;EDL24636;ABBA01008384;AAQ88872;AAH92590;AAHX01047189;AK002239;NP_082129;BC092590;BAF82801;NM_001024276;AY358508;AMYH02026548;AC_000144;EAW96818;BC020509;Q6UX53;AC122380;NC_018923;CH474104;NP_689850;NM_152637;AAH92587;AAHY01090115;Q562C4;CH471054;EDL84781;NC_005106;FQ209514;NC_000076;BC024898;NC_000012;AC009779;AK290112;AC097931;AC_000075;CH466578;AAH24898;Q9DD20;NP_001…	12q13.2
CYP2D6	cytochrome P450 family 2 subfamily D member 6	Protein	2615	1565;24303	ENSP00000496296.1;ENST00000359033.4;ENST00000360608;ENSP00000351927;ENSRNOP00000048711;ENSRNOP00000048711.5;ENSP00000353820;ENSRNOT00000044470;ENST00000359033;ENSP00000351927.4;ENST00000645508.1;ENSRNOG00000029179;ENSG00000100197;ENSRNOT00000044470.5	NG_008376;NM_173093;GU587200;GU587201;GU587202;GU587203;GU587208;GU587209;GU587204;GU587205;GU587206;GU587207;GU587211;GU587212;GU587213;GU587214;X52028;XM_011548819;GU587210;GU587219;GU587215;GU587216;GU587217;GU587218;HM641838;GU587222;GU587223;EF442770;GU587224;GU587225;GU587220;GU587221;EU098008;GU587226;GU587227;GU587228;GU587229;HM641839;NW_009646208;FQ211032;AAH67432;J02868;AFB69499;BC1268…	22q13.2;22q13.1
RXFP1	relaxin family peptide receptor 1	Protein	484	381489;295144;59350	ENSRNOG00000024120;ENSMUSG00000034009;ENST00000307765;ENSP00000405841.2;ENST00000471616;ENSP00000405841;ENSMUSP00000077611.5;ENST00000448688.6;ENSP00000480522;ENSRNOP00000033541;ENST00000613319.4;ENST00000470033.2;ENSP00000420712.1;ENST00000343542.9;ENSMUST00000078527.12;ENST00000471616.5;ENSP00000303248.5;ENST00000342048;ENSRNOP00000033541.3;ENST00000460056.6;ENST00000613319;ENSP00000423306;ENSM…	DA156504;AK122647;BC156370;NM_021634;AAI13618;NC_000004;AAY41039;NG_031835;AC019341;Q9HBX9;XM_017008521;XM_017008522;CH471056;XP_008759309;XM_017008523;AC122462;XP_008759308;XM_017008524;XP_008759307;XM_017008525;AC128964;XM_017008526;BC112142;NR_045579;AC121415;ADR83250;XM_017008520;NR_045581;NR_045582;NR_045583;AI653269;NR_045584;AY509976;AY509975;AK054129;CR748189;NR_045580;XP_016864012;AAX851…	4q32.1
RAB11A	RAB11A, member RAS oncogene family	Protein	1496	81830;8765;8766;53869	ENSMUSP00000129163;ENSMUSG00000004771;ENSP00000456420.1;ENST00000569896;ENSMUST00000172298;ENSRNOT00000015598;ENST00000569896.1;ENST00000261890.6;ENSRNOG00000011302;ENSRNOT00000015598.3;ENSMUSP00000129163.1;ENSP00000261890.2;ENSP00000456420;ENSMUST00000172298.7;ENST00000261890;ENSG00000103769;ENSRNOP00000015598;ENSP00000261890;ENSRNOP00000015598.3	AAHX01055188;AAHX01055189;AAHY01078880;NM_031152;AAA42012;CH466522;BAG34713;CR536493;AAH13348;FQ214239;BC047114;NP_112414;DC300743;NC_000015;AAHX01055190;AAHX01055191;CAG38732;ABBA01038835;AAM21094;M75153;BAG61825;AK132072;AC084854;EDL95799;NP_059078;ABM83980;ABM87302;P62491;P62492;AAH10722;P62494;AK219017;AK054930;AC147560;BAE27693;CAG28597;AC_000147;EAW77752;EAW77753;BT020151;BT020154;CAA40064;…	15q22.31
TNFSF8	TNF superfamily member 8	Protein	304	21949;944;683163	ENSMUSG00000028362;ENST00000223795;ENSG00000106952;ENST00000618336.4;ENSRNOP00000064026.1;ENSRNOT00000072920;ENSMUSP00000030047;ENSRNOP00000064026;ENSP00000223795.2;ENSMUSP00000030047.2;ENSMUST00000030047;ENST00000223795.2;ENSP00000484651;ENST00000618336;ENSP00000223795;ENSRNOT00000072920.2;ENSMUST00000030047.2;ENSRNOG00000048321;ENSP00000484651.1	AK157270;AAHX01037235;XM_001064723;XM_006717325;AAHX01037236;AL583443;CTQ86085;LN874410;NC_000009;EAW87433;XM_017320114;XM_003749957;CTQ86163;EAW87432;BAC27182;NM_001252290;CH466527;XP_001064723;CH471090;AF006384;AF006385;BC111939;AC_000141;AF006382;NM_001319033;AF006383;AF006381;AC229947;AAI17098;AK313619;AAI17094;AAB97877;AAG40618;NC_018920;AAH93630;XP_006238333;NP_001235;XP_006537841;AL732599;…	9q32-q33.1;9q33
MREG	melanoregulin	Protein	71	55686;381269;501162	ENSRNOP00000075568.1;ENSP00000263268.6;ENSRNOP00000021152;ENSMUSP00000041878.7;ENSRNOT00000085619.1;ENSRNOP00000021152.3;ENSRNOP00000075568;ENSRNOT00000021152.4;ENSG00000118242;ENSMUSG00000039395;ENST00000620139;ENSRNOG00000015774;ENST00000263268;ENSP00000484331;ENSMUSP00000041878;ENSRNOT00000021152;ENSP00000263268;ENST00000263268.10;ENSMUST00000048860;ENSRNOT00000085619;ENSMUST00000048860.8	AAHX01060775;AAHX01060776;AAHX01060777;AAH82990;AC120136;AAHX01060772;AABR07068046;AAHX01060773;AAHX01060774;HQ448138;AABR07068047;ABBA01062802;ABBA01062801;NC_000002;ABBA01062806;BC032747;ABBA01062805;XM_011511468;ABBA01062804;ABBA01062803;AC093382;AK000978;AAH68125;AAHY01007405;AC_000023;AAHY01007404;AAHY01007403;AAHY01007402;AAHY01007401;NP_060470;XP_011509770;ADQ32619;NM_001357488;CH474044;NC…	2q35
TNRC6C-AS1	TNRC6C antisense RNA 1	Protein	13	100131096	ENST00000589217;ENSG00000204282;ENST00000589217.1	AC_000149;BC041417;ABBA01002944;AAM98767;AMYH02034048;NC_000017;AC021593;AK094898;AK092916;AK123771;AK127699;AY129024;NR_040071;NC_018928	17q25.3
TSG101	tumor susceptibility 101	Protein	735	22088;292925;7251	ENST00000251968.3;ENSRNOT00000018194.6;ENSRNOP00000018194.6;ENSRNOG00000013381;ENSMUSP00000014546;ENSMUST00000014546;ENSMUSG00000014402;ENSP00000251968.3;ENST00000251968;ENSMUSP00000014546.8;ENSRNOT00000018194;ENSMUST00000014546.14;ENSP00000251968;ENSG00000074319;ENSRNOP00000018194	AMYH02024398;AMYH02024397;AAHX01005087;AAHX01005086;AMYH02024399;XM_008759341;AAH05424;AK207014;XR_391333;DQ892792;NM_021884;AF060868;AK130787;NC_000011;BAE29502;KF455334;BAE26996;XP_006540852;BC070951;XP_006540851;AK146602;NP_068684;AK182701;XP_006540853;AK181284;AC099150;CH471064;XM_006540789;XM_006540788;AAHY01061192;BC005424;AK216304;AK208921;AK214087;X82319;BAE27296;AK146229;AC_000029;AAH709…	11p15.1;11p15
HOPX	HOP homeobox	Protein	324	84525;74318;171160	ENSP00000451794.1;ENSP00000452340.1;ENSMUSG00000059325;ENSMUSP00000109080.2;ENSRNOT00000049774.4;ENST00000381255;ENST00000337881.11;ENST00000554144.5;ENSP00000337330;ENSP00000396275.1;ENSP00000452098.1;ENSMUSP00000080630.4;ENSP00000370654;ENST00000554144;ENST00000556614.6;ENSP00000337330.7;ENSMUST00000113453;ENSMUST00000081964;ENSP00000452003.1;ENSMUSP00000109080;ENSMUSP00000113295.2;ENSRNOT00000…	AK008297;NP_001138932;NP_001138931;NP_001153372;NP_115884;NP_001153373;NM_133621;CH473981;NM_139211;AAHY01045962;AAHY01045963;NC_000004;FQ220182;AA504137;EAX05505;AM393649;AB059410;CH466524;AC108215;NM_139212;FQ222004;FQ229152;EAX05503;AAHY01045964;CH471057;BAB40927;BAB40926;BB598275;BM123896;CO044889;ABW03470;AAM46837;NM_032495;AAM46832;AAM46833;CAL38525;EAX05511;AF454763;BC070950;AAM46830;AAM46…	4q12
TSHR	thyroid stimulating hormone receptor	Protein	1425	7253;25360;22095	ENST00000342443.10;ENSMUST00000021346;ENSMUST00000021343;ENSRNOT00000005671.4;ENST00000541158;ENSP00000441235.2;ENST00000298171.6;ENST00000554435.1;ENSMUSG00000020963;ENSRNOP00000005671;ENSRNOT00000005671;ENST00000541158.6;ENSMUST00000021346.13;ENST00000342443;ENSRNOP00000005671.2;ENSP00000298171;ENSP00000340113;ENSRNOG00000003972;ENSP00000450549.1;ENSG00000165409;ENSP00000450549;ENST00000554435;…	AAI27629;ALB05639;BC063613;BC120973;BC120972;BC086691;NP_037020;AABR07065206;AABR07065207;ALB05641;ALB05640;AK021020;EAW81333;ALB05645;ALB05644;ALB05643;ALB05642;ALB05647;ALB05646;AY429111;XM_006720245;NM_000369;P47750;AABR07065204;AABR07065205;NC_000014;NM_001018036;P16473;AAI08654;AAA42302;BAC26286;NG_009206;BC127628;BAC05818;DQ007337;M31774;AAI20973;AAH86691;AAI20974;BC009237;CH471061;XP_00876…	14q31.1;14q31
MCM3AP-AS1	MCM3AP antisense RNA 1	Protein	53	55155;114044	ENSG00000215424;ENST00000432735;ENST00000455567;ENST00000455567.1;ENST00000421927.1;ENST00000414659;ENST00000414659.5;ENST00000421927;ENST00000432735.5;ENST00000420074	BC059792;HG511939;HG511938;BC016306;NC_018932;HG511935;HG511934;HG511937;HG511936;NR_110566;NR_110567;AMYH02037952;XR_244337;NC_000021;BC002458;HG511940;AP001469;BC030022;AK054878;AK001370;XR_249008;BC047759;HG511942;HG511941;ABBA01021760;AF426263;AF426262;ABBA01021761;NR_110565;NR_002776;AC_000153	21q22.3
IFNG	interferon gamma	Protein	16867	3458;25712;15978	ENSP00000229135.3;ENSRNOP00000009917.1;ENSMUST00000068592.4;ENSRNOG00000007468;ENST00000229135.3;ENSG00000111537;ENSP00000229135;ENSMUSG00000055170;ENST00000229135;ENSMUSP00000063800.3;ENSMUSP00000063800;ENSRNOT00000009919;ENSRNOT00000009919.2;ENSMUST00000068592;ENSRNOP00000009917	AB451324;EDL24379;AMYH02026693;AC153498;AY044154;BC119063;BC119065;CAA31639;NM_138880;AK089574;AAHY01089300;AAB59534;CAQ43129;BAC40926;NP_620235;X13274;AB451453;NP_032363;AAH70256;AAHX01049471;CH471054;CAA44325;CAA44329;CAA44328;CAA44327;NC_000012;CAA44326;BAG70138;AAI19064;AAB66352;AAP20100;AAI19066;X62471;CAA26186;X62472;ABN80441;CAA26187;CAA26188;X62470;AF375790;X62473;X62474;AF330164;CAA26185…	12q14;12q15
UNC5B-AS1	UNC5B antisense RNA 1	Protein	15	728978;143361	ENSG00000237512;ENST00000447119;ENST00000447119.2	AL359384;NR_038453;NC_000010;EAW54422;AI871120;NC_018921;AMYH02023296;HG502979;AL359832;HG502978;CH471083;CK819868	10q22.1
NKX3-1	NK3 homeobox 1	Protein	626	305999;18095;4824	ENSP00000429729;ENST00000380871.4;ENST00000380871;ENSMUST00000022646;ENSMUSG00000022061;ENSP00000370253.4;ENSMUSP00000022646;ENSRNOT00000020753.7;ENSMUSP00000022646.8;ENSP00000429729.1;ENSRNOG00000015477;ENSG00000167034;ENST00000523261.1;ENSP00000370253;ENST00000523261;ENSMUST00000022646.8;ENSRNOP00000020753;ENSRNOP00000020753.4;ENSRNOT00000020753	U88542;AAG09781;EAW63613;AMYH02017621;NC_000008;ABZ92171;BC111574;NM_006167;AC_000140;AAI00629;BC074864;BC074863;Q99801;NC_000080;CH473951;EDM02182;AC012574;NM_001034144;P97436;AAI32428;AF249669;CT025562;AF249671;BC132401;AF249672;NM_001256339;AF249670;AAB38747;EU446642;NR_046072;BC111569;NM_010921;AC_000036;AK137281;AAHY01114888;AAB58025;BC100628;AAH74864;AAH74863;NP_001029316;AC051642;ABBA01005…	8p21.2
TNFRSF10B	TNF receptor superfamily member 10b	Protein	1525	8795	ENST00000347739;ENSP00000276431.4;ENSP00000317859;ENSG00000120889;ENST00000276431;ENST00000276431.8;ENST00000347739.3;ENSP00000317859.3;ENSP00000276431	AAC51778;AAB81180;ADU05473;BX538179;BAG70086;AAB71412;AF022386;NM_003842;BC043400;CAG46696;NC_000008;AC107959;ACO54879;AB054004;AF012535;AC_000140;AK296128;DA889488;NR_027140;AF012628;AAB70577;AAB70578;NG_012145;BC001281;AAQ88644;FJ200482;AMYH02017599;XP_006716472;AF016268;ABBA01005533;BX537617;ABBA01005534;ABBA01005535;AF016266;AY358277;HG500966;BX538104;BAG70213;BAF83905;NP_671716;CCA94572;CAD9…	8p21.3;8p22-p21
HUWE1	HECT, UBA and WWE domain containing 1, E3 ubiquitin protein ligase	Protein	976	59026;10075	ENSP00000262854;ENSMUSG00000025261;ENSP00000262854.6;ENST00000262854;ENSG00000086758;ENST00000342160.7;ENST00000612484;ENST00000342160;ENSP00000479451;ENSP00000340648.3;ENSMUSP00000026292.8;ENSMUSP00000026292;ENSP00000340648;ENSMUST00000026292;ENST00000262854.10;ENSMUST00000026292.14	XM_017029197;XM_017029198;XM_017029199;XM_017029193;XM_017029194;XM_017029195;Z97054;AF057569;XM_024452322;XM_017029196;XP_016884685;XP_016884684;XM_006724574;XP_016884687;XP_016884686;XP_016884681;XP_016884680;XP_016884683;XP_016884682;XP_006529000;ABBA01056435;ABBA01056436;ABBA01056433;ABBA01056434;XP_016884689;AAI07577;NC_000086;XP_006529004;ABBA01056431;XP_016884688;XP_006529003;ABBA01056432;…	Xp11.22
ACOT7	acyl-CoA thioesterase 7	Protein	182	70025;11332;26759	ENSRNOT00000000079.8;ENSMUST00000075363.9;ENSMUSP00000101277.2;ENSRNOT00000014213;ENSP00000367076.3;ENST00000377855.6;ENST00000377855;ENSRNOP00000000079.6;ENSP00000367073.3;ENSP00000367086;ENSG00000097021;ENSP00000439218.2;ENSP00000439218;ENSMUSP00000074827.3;ENSMUSP00000101277;ENSMUST00000105652;ENST00000545482;ENSMUST00000167926;ENSRNOP00000014213.2;ENSRNOP00000000079;ENSP00000367086.2;ENST0000…	AB074418;AB074417;AB074416;AB074415;AAB61211;BAB61731;AABR07073195;AL031847;AK192638;AL031848;U91316;BY134190;BAD91166;NP_863654;NP_863655;NP_863656;NP_579926;AB074419;JF336642;JF336643;JF336640;JF336641;JF336646;JF336644;JF336645;O00154;BT006888;AK198843;JF336639;JF336637;AAH13507;JF336638;CH466594;JF336631;JF336632;JF336630;JF336635;JF336636;JF336633;JF336634;JF336628;JF336629;JF336626;JF336627…	1p36.31;1p36
IGF1	insulin like growth factor 1	Protein	11854	16000;3479;24482	ENSMUST00000095360.10;ENSMUSP00000114120.1;ENSMUST00000122100;ENSMUST00000122386;ENSRNOP00000070124.1;ENSRNOG00000004517;ENSMUSP00000112878;ENSRNOP00000005995.5;ENSMUST00000095360;ENSMUSP00000093005.4;ENSP00000416811;ENSRNOP00000005995;ENSMUST00000121161.7;ENST00000456098;ENSP00000302665.8;ENSP00000394999;ENSP00000416811.2;ENSRNOT00000085680.1;ENSRNOP00000073824.1;ENSP00000376638.3;ENSMUSG0000002…	GN335338;Y18062;CAA29436;CAA27250;CA445905;XM_017019262;XM_017019263;X57025;XM_017019261;AAA96152;XP_016874752;XP_016874751;M28139;XP_016874750;AAH12409;U40870;XP_016874748;BAE38208;CH471054;AAHY01087370;BAA00604;AAHY01087371;AAHY01087372;XP_017169299;X06107;AAHY01087373;X06108;AAHY01087374;AAA41214;AAA41215;XM_017019259;EAW97695;CAA27154;EAW97696;AABR07056517;EAW97697;AI019109;EAW97698;NP_001104…	12q23.2
CD44	CD44 molecule (Indian blood group)	Protein	6653	960;12505;25406	ENSP00000389830;ENSMUSP00000005218;ENSP00000278386.6;ENST00000434472.6;ENSRNOP00000008760.6;ENSRNOT00000009073.7;ENSP00000404447.2;ENSMUST00000111198.8;ENST00000352818;ENSRNOP00000009073.6;ENSP00000392331.2;ENSMUSP00000106829;ENSRNOG00000006094;ENSP00000263398;ENSMUSP00000106822;ENSP00000398099.2;ENSMUSP00000106821;ENST00000433892;ENSMUSP00000106825;ENSP00000278386;ENST00000415148;ENSP00000404447…	EDL79648;AAA35674;XM_006234629;L05417;L05416;XM_006234627;EDL79649;L05419;AAB67798;L05418;NP_033981;L05413;L05412;L05415;AK307707;L05414;L05411;NG_008937;L05410;XP_016874074;XP_016874073;XP_016874072;AH007369;AAB54002;BAG65282;BG946113;L05409;M83327;M83328;L05408;L05407;X66084;AAC17117;X66081;X66082;P15379;X66083;CAA44602;AK045226;BC005676;M61874;AAA92920;M61875;M83325;M83326;M83324;AB073901;XM_0…	11p13
TNFRSF10A	TNF receptor superfamily member 10a	Protein	1552	8797;364420;21933	ENST00000221132;ENST00000221132.7;ENSMUSP00000022663;ENSG00000104689;ENSMUSP00000022663.5;ENSMUSG00000022074;ENSMUST00000022663;ENSP00000221132;ENSP00000221132.3;ENSMUST00000022663.6	NP_001102343;EDM02194;O00220;BC012866;NM_003844;NC_000008;AEB77762;ABM82717;BAC37821;JF729355;AC_000140;DQ894973;JA362578;AK050753;NC_000080;CH473951;NM_020275;AC162936;BAE32980;AAHX01083680;U90875;AAHY01114909;BAF83988;AAH65141;ABBA01005539;BAA96463;CCQ43238;BAA96462;AK080069;AC100861;AC_000036;NG_032107;CCA94571;AAH12866;AAHX01083679;NM_001108873;ACL51000;AAP35552;EAW63636;CN423254;ACO37639;FJ5…	8p21;8p21.3
IGF1R	insulin like growth factor 1 receptor	Protein	10137	25718;16001;3480	ENSP00000453007.1;ENSMUST00000005671.9;ENST00000268035;ENSRNOP00000019267;ENSRNOT00000019267.6;ENSRNOT00000019267;ENSMUSG00000005533;ENST00000268035.10;ENSP00000268035.6;ENSRNOG00000014187;ENST00000558762.5;ENST00000558762;ENSP00000268035;ENSMUST00000005671;ENSRNOP00000019267.6;ENSMUSP00000005671.8;ENSMUSP00000005671;ENSP00000453007;ENSG00000140443	AK137220;M27293;DR007209;BAA21790;AK020732;XM_008759500;XP_017177475;AAI38870;AC118660;BQ185364;BAG11657;AK087668;AC069029;BC111046;AABR07004182;AABR07004181;AABR07004180;CAJ55819;AC118658;BC078157;BM264223;AAHY01062715;AAHY01062714;AAHY01062717;XP_005254953;AAP03720;AAHY01062716;XP_005254954;AAHY01062719;AAHY01062718;P24062;AC101879;XM_017321986;XP_006540706;M69229;XP_006540705;XP_006540704;XP_0…	15q26.3
MIR340	microRNA 340	Protein	504	442908	ENST00000362125.3;ENST00000362125;ENSG00000198995	AC_000137;NC_000005;AC026413;LM608720;NR_029885;ABBA01010053;NC_018916;AMYH02012898	5q35.3
MIR338	microRNA 338	Protein	695	442906	ENSG00000283604;ENST00000636369.1	NG_029981;AC_000149;NR_029897;LM608732;AC115099;NC_000017;ABBA01032125;NC_018928;AMYH02034118	17q25.3
IGFBP7	insulin like growth factor binding protein 7	Protein	957	29817;289560;3490	ENSMUST00000046746;ENSRNOT00000002809;ENSP00000486293.1;ENST00000295666;ENSMUSP00000128318.1;ENSRNOP00000002809;ENSMUST00000163898.5;ENSMUST00000046746.9;ENST00000514062;ENSRNOP00000002809.5;ENSP00000295666.4;ENSP00000295666;ENSRNOT00000002809.4;ENSMUST00000163898;ENSG00000163453;ENSMUSP00000128318;ENST00000295666.6;ENST00000514062.2;ENSRNOG00000002050;ENSMUSG00000036256;ENSP00000486293;ENSMUSP00…	BC092538;AC122396;AY518539;AC_000136;NP_001544;L19182;AAB32370;BC047202;CH473981;BT006654;AK002277;Q16270;NC_000004;BB869840;AI761388;AC141469;CH466524;AAHX01078983;NG_031877;AB012886;BC017201;CH471057;AF540057;AC069307;BC066339;NM_001253835;AA200937;AK148749;AAH86582;AW318969;BAH14453;AAP35300;AK156315;BAE28655;NM_001159518;CK622921;NP_001013066;AAR89912;EDL89870;AAH92538;NP_001240764;CAJ21555;A…	4q12
NQO2	N-ribosyldihydronicotinamide:quinone reductase 2	Protein	389	18105;4835;291084	ENSMUSP00000053809.7;ENSP00000337773;ENST00000380441;ENSP00000369822;ENSMUST00000021843;ENSP00000369821;ENSMUST00000222740.1;ENSMUSG00000046949;ENSMUSP00000152598.1;ENSMUST00000021843.12;ENSP00000369795.1;ENSMUST00000223479.1;ENSP00000369821.4;ENSMUSP00000021843.5;ENSMUSP00000152068.1;ENSRNOT00000024141.5;ENSP00000369822.4;ENST00000338130;ENSMUSP00000152294.1;ENSP00000369806;ENST00000380454;ENSMU…	AL133351;AAA60239;AAB60642;CD014013;NP_000895;NP_001305869;NC_000006;AAW29945;Q9JI75;AK008465;AAH27629;BC006096;BAG51838;NM_020282;AK049781;AY299456;XM_006715101;XM_006715100;AK311746;CS185539;AK097187;NM_001163241;XP_006516637;NM_001163242;AMYH02012990;AMYH02012991;XP_006516638;NC_005116;AH009686;AF252260;BAG34689;AK162368;BAB16974;EAW55109;NP_001156711;EAW55108;AAF97785;EAW55107;NP_001156713;AA…	6p25.2
TUFT1	tuftelin 1	Protein	130	7286;22156	ENSP00000357842.3;ENSP00000357841;ENSP00000357842;ENSMUST00000196733.4;ENSMUSP00000143278.1;ENSMUSP00000143278;ENSMUST00000006123;ENSMUSG00000005968;ENSP00000357841.2;ENST00000368848;ENSMUSP00000006123;ENSMUST00000196733;ENST00000368849;ENST00000368848.6;ENSMUST00000006123.10;ENST00000368849.7;ENSMUSP00000006123.3;ENSG00000143367	AAHY01029232;AAHY01029233;AAF78913;AAHY01029234;AAF78914;AAHY01029235;AK298066;AAHY01029230;AAHY01029231;BAH13174;ABM87804;NP_001288246;AF254860;NC_000001;CQ782987;AC127252;AF002860;AK171705;Q9NNX1;AAHY01029222;AAHY01029223;CAL38134;AAHY01029224;NP_064512;AAB60891;AF254859;XP_006711588;AK206798;AK299263;DQ893190;NM_011656;AF254850;XM_011509961;AF254857;AAHY01029229;AF254858;AK011078;AF254855;AF25…	1q21;1q21.3
INPP4B	inositol polyphosphate-4-phosphatase type II B	Protein	363	8821;116699;234515	ENSMUST00000170160.7;ENSP00000423954;ENSMUST00000169116;ENSP00000421065.1;ENSMUSP00000044466.6;ENSMUST00000213285.1;ENST00000508116;ENSMUST00000109851;ENSRNOP00000024981.4;ENST00000513000.5;ENSMUST00000109852;ENST00000511838;ENSRNOT00000024981.6;ENSMUSP00000132156;ENSRNOP00000025013;ENSP00000425487;ENSMUSP00000131947;ENST00000511838.5;ENSRNOT00000024981;ENSMUSP00000150541.1;ENSMUSP00000150520.1;E…	XP_006530918;ABBA01069998;XP_006530917;ABBA01069999;ABBA01069996;XP_006530919;ABBA01069997;ABBA01069994;ABBA01069995;ABBA01069992;ABBA01069993;AY753912;AC113085;AAHY01072539;AAHY01072538;AAHY01072537;NM_001024617;AAHY01072547;AAHY01072546;AAHY01072545;AK302936;AAHY01072544;XM_006714404;AAHY01072543;XR_938791;AAHY01072542;XM_006714402;XR_938790;AAHY01072541;XM_006714403;AAHY01072540;XM_006714400;X…	4q31.21
FGFR4	fibroblast growth factor receptor 4	Protein	2720	14186;25114;2264	ENST00000502906.5;ENSMUSG00000005320;ENSG00000160867;ENST00000292408.8;ENSRNOP00000050988;ENSP00000377254.1;ENST00000502906;ENST00000393648.6;ENSP00000292408.4;ENSP00000424960;ENST00000393637;ENSRNOG00000016763;ENSP00000292408;ENSP00000377259.2;ENSP00000424960.1;ENST00000292408;ENSRNOP00000050988.3;ENSMUST00000005452.5;ENSRNOT00000042394;ENST00000393637.5;ENST00000393648;ENSP00000377259;ENSMUST00…	XM_005265838;XM_005265837;X68559;ACF47639;NM_022963;ACF47638;AAF98009;AAS72387;AK301169;CH474032;AAI00261;EDL94007;XP_011532766;XP_011532767;NM_001291980;AF359246;XM_011534465;XM_011534464;AEO19722;NM_001109904;NC_000005;AEO19723;AEO19720;XM_006517100;AEO19721;CAA40512;P22455;JN007479;JN007478;JN007477;JN007476;AAF27432;JC568398;AAB59389;NG_012067;DQ388428;ABD43187;NP_075252;Q03142;AF202063;AF359…	5q35.2
CD74	CD74 molecule	Protein	990	972;16149;25599	ENST00000377795.7;ENSRNOT00000025344.5;ENSMUSP00000095171;ENSP00000367026;ENST00000377795;ENST00000518797.5;ENSMUSP00000057836;ENSMUSP00000057836.8;ENSP00000430614.1;ENSMUST00000050487;ENSRNOP00000025342;ENSMUST00000097563.8;ENSRNOT00000025344;ENSMUST00000050487.14;ENSRNOP00000025342.3;ENST00000009530;ENSP00000009530.7;ENSP00000009530;ENSG00000019582;ENST00000353334.10;ENSRNOT00000025354.7;ENSP00…	NP_001036070;X13044;XR_002956198;X14254;DC354760;M35872;EDL09810;BAB21951;XP_006254823;CAA25191;CAA25192;CAA25193;AK002232;M13560;BAF84765;CH466528;FQ233706;NC_000005;NP_004346;NM_001042605;X05429;NC_000084;X05428;CAA30141;AC095289;X00496;X00497;AK292076;XM_006254761;CAB37297;M13559;M13558;AK154096;M13556;NM_001364083;M13555;P10247;AMYH02012458;NM_001364084;FQ231756;FQ228116;AAH03476;XM_006714811…	5q32;5q33.1
TWIST1	twist family bHLH transcription factor 1	Protein	2743	57;22160;85489;7291	ENST00000242261.5;ENSMUSP00000040089.5;ENSMUST00000049089.6;ENST00000242261;ENSRNOT00000014763.6;ENSRNOT00000014763;ENSRNOG00000011101;ENSRNOP00000014763;ENSRNOP00000014763.3;ENSG00000122691;ENSP00000242261;ENSMUST00000049089;ENSP00000242261.5;ENSMUSP00000040089;ENSMUSG00000035799	CH236948;AAF73469;AC_000139;AC003073;CAA62850;NC_000007;AMYH02015317;EDL36871;AC003986;X99268;ABM87769;AAHX01043365;BC036704;CH466526;BC033434;AF266260;BF420349;NR_149001;BC083139;AAC60381;NP_000465;NM_053530;KT583896;CAA67664;M63650;EAW93711;NC_005105;HY372340;NP_035788;Q15672;NM_011658;AAHY01099083;NM_000474;NG_008114;AC122334;XP_006715832;M63649;AAI66412;XM_011515496;EAL24279;AJ131845;Y11177;Y…	7p21.2;7p21.1
RORC	RAR related orphan receptor C	Protein	7160	19885;6097;102556141	ENSMUSG00000028150;ENSMUSP00000143763.1;ENST00000356728;ENST00000318247;ENSMUST00000029795;ENSP00000349164.6;ENSMUST00000029795.9;ENSP00000349164;ENSP00000327025;ENSMUST00000197040.4;ENSMUSP00000143763;ENSMUST00000197040;ENST00000318247.6;ENSG00000143365;ENSMUSP00000029795.3;ENST00000356728.10;ENSMUSP00000029795;ENSP00000327025.6	XM_006501164;XM_006501163;NP_001001523;AW004872;NG_029118;XM_006501162;XM_006501161;AK298460;AK137866;BAG60673;BAD96857;AAD46913;BAE23510;XM_005245424;NC_000001;AK160122;EAW53405;EAW53406;CB161467;AAH31554;DQ890805;AAI10572;AAB02582;AB307696;CAA10661;AM393876;BAH02287;HQ692834;CAG33717;BAE35645;U16997;AL589765;AJ131723;ABBA01049405;AK128522;NC_000069;XR_426792;AK315662;AC164562;CH466620;AAH14804;…	1q21;1q21.3
ADGRE5	adhesion G protein-coupled receptor E5	Protein	453	26364;361383;976	ENST00000242786.5;ENSMUST00000002964.13;ENSP00000349918;ENST00000357355.7;ENSMUSP00000002964;ENSRNOT00000006152;ENSMUSP00000075240;ENSMUST00000002964;ENSMUST00000075843;ENST00000242786;ENSMUSP00000075240.6;ENSMUSP00000128220;ENSP00000242786.4;ENSP00000351413;ENSMUSP00000002964.7;ENSMUST00000109802.2;ENSG00000123146;ENSMUSP00000105427.2;ENSRNOT00000006152.7;ENSMUST00000166939;ENSRNOG00000004489;EN…	NM_001163029;NP_036055;AK304553;XM_006255281;XM_006255280;AY545551;XP_011526753;CH466525;XP_005260229;XP_005260228;XP_005260227;AK218664;AK225655;AK008101;P48960;AK300343;JC231894;NC_000019;XP_006255341;XP_006255340;BAB25461;XP_006255343;XP_006255342;BC083857;AC008569;AC164432;BAC06178;AC096306;NG_029253;NM_001025160;XM_006531035;XM_006531034;XM_006531033;CH471106;AB065966;DC381605;BC026690;BAG65…	19p13.12;19p13
MIR370	microRNA 370	Protein	447	442915	ENSG00000199005;ENST00000362135.4;ENST00000362135	NC_000014;NC_018925;AC_000146;AL117190;LM608698;NR_029863;ABBA01048514;AMYH02029865;NG_045000	14q32.31;14q32.2
NOTCH3	notch 3	Protein	1960	18131;56761;4854;791	ENSRNOG00000004346;ENSRNOT00000037456.4;ENSMUST00000087723.3;ENSMUSP00000085016.3;ENSRNOT00000037456;ENST00000263388.6;ENSRNOP00000037570.4;ENSG00000074181;ENST00000263388;ENSP00000263388.1;ENSP00000263388;ENSMUSG00000038146;ENSMUST00000087723;ENSMUSP00000085016;ENSRNOP00000037570	AF058899;AF058897;AF058898;AF058895;AF058896;AF058893;AF058894;AF058891;AF058892;AF058890;XP_005259981;EDL40331;NC_000083;BC172738;CH466640;DQ156542;DQ156543;DQ156540;DQ156541;AAB91371;NC_000019;NP_000426;U97669;AAHX01047579;AAC04897;NM_000435;AC_000039;NM_020087;CH471106;AF164486;AAHX01047580;AAHX01047584;AAHX01047583;AAHX01047582;NM_008716;AAHX01047581;AAD46653;AAC15789;AC004257;AH006054;NP_032…	19p13.12;19p13.2-p13.1
DPCR1	mucin like 3	Protein	20	135656;53370;406199;268949	ENSP00000417182.1;ENSRNOP00000060680.2;ENSMUSP00000093120;ENSP00000417182;ENSRNOT00000068159;ENST00000462446.5;ENSRNOT00000068159.2;ENSMUST00000095467.3;ENST00000462446;ENSMUST00000095467;ENSRNOP00000060680;ENSG00000168631;ENSMUSG00000073408;ENSRNOG00000042287;ENSMUSP00000093120.3	NT_167247;NT_167248;EU831848;AC_000138;KY500299;NT_167245;CH474118;HQ448413;CH471081;BC069477;Q6MG22;CU367883;ACE87288;NC_000006;NM_001033366;NP_543146;AK131887;Q3TNW5;AK164929;AAHX01099441;BX883047;NC_000083;XP_006524399;CR759747;AAI01664;NT_187004;AAI01662;ACE86607;AAI50799;XM_006524336;BAE20852;AQY76787;AQY76788;AL662854;EDL86761;BAE78623;CR936875;AQY76789;AB202102;ADQ32893;CR974473;EU831770;A…	6p21.33
NOTCH1	notch 1	Protein	7835	25496;4851;18128	ENST00000277541.7;ENSMUSP00000028288.4;ENSP00000277541;ENSP00000277541.6;ENSMUST00000028288.4;ENSRNOP00000026212;ENST00000277541;ENSRNOP00000026212.6;ENSRNOG00000019322;ENSMUST00000028288;ENSRNOT00000026212;ENSMUSG00000026923;ENSG00000148400;ENSRNOT00000026212.7;ENSMUSP00000028288	JQ861935;JQ861934;JQ861933;X68278;AB100875;AK157475;AB100878;AB100879;AAM28905;AHH85782;AAHX01020480;BAE34095;CAA57909;NC_000009;AK154528;JQ429585;ABBA01022709;JQ861939;JQ861938;JQ861937;EAW88241;JQ861936;XP_011517019;AFD64628;AF308602;AAG33848;JQ861940;AB104428;AK054089;CCQ43558;BAD93110;AK042197;BAC31194;P46531;HF584061;CAB40733;EDL93491;HI574318;AB209873;CAL48809;BAE32653;X82562;NM_008714;BC04…	9q34.3
MIR1270	microRNA 1270	Protein	24	100302179	ENST00000459320;ENST00000459320.1;ENSG00000238517	ABBA01051352;NC_018930;LM610159;AC_000151;NR_036053;NC_000019;AC078899;AMYH02035778	19p12;19
FHIT	fragile histidine triad	Protein	857	14198;60398;2272	ENST00000468189.5;ENSMUST00000161302.7;ENSMUSP00000136011.1;ENSP00000418582;ENSMUSP00000124073.1;ENSP00000418582.1;ENSMUSG00000060579;ENSMUST00000162278;ENSMUSP00000124017;ENSMUST00000161302;ENSP00000417480.1;ENSMUSP00000123874.1;ENST00000492590;ENSMUSP00000136011;ENST00000492590.5;ENST00000476844;ENSMUSP00000124957;ENSP00000417557.1;ENSG00000189283;ENSMUSP00000124073;ENSMUST00000160340.7;ENSMUSP…	AH013372;BC012662;CO040033;AAZ23623;GN344061;U76268;U76269;U76271;U76272;U76270;AAHY01111201;AAHY01111200;NP_001307829;NP_001307828;AAT37530;AA797426;BC057223;AC132808;AC154776;CH466579;AAK43475;AAHX01082486;AAHX01082488;AAHX01082487;AAHX01082489;AF152363;AF152364;ABG81420;AF152365;AHW56475;AF399855;EAW65394;EAW65393;NM_001354589;AAH12662;ABM65879;U06118;AAHX01082497;AAHX01082496;AAHX01082499;AAH…	3p14.2
IQGAP1	IQ motif containing GTPase activating protein 1	Protein	1352	361598;29875;8826	ENSRNOP00000018021;ENSMUSP00000128278.1;ENST00000633485;ENSMUST00000167377;ENSMUSP00000128278;ENSRNOG00000012002;ENSRNOP00000018021.5;ENST00000268182.9;ENSMUST00000167377.2;ENSP00000488618;ENSP00000268182.5;ENSRNOT00000018021.5;ENSRNOT00000018021;ENSMUSG00000030536;ENSP00000268182;ENST00000268182;ENSG00000140575;ENST00000633485.1	BC037685;AAH20549;XP_006541013;AK077354;BC022105;AAH89385;AK029434;CH473980;AAH37425;AAHY01063551;BAC26450;AAHY01063550;P46940;BAE37805;XP_006541014;BC169057;D29640;AK055054;XR_391347;NM_001108489;BAG60306;BAC36765;NC_000015;ABBA01053055;ABBA01053054;XR_001751409;AAHY01063544;AAHY01063545;AK129044;AAI39732;AAHY01063543;AK160892;AAHY01063548;AK125643;AAHY01063549;AL110106;AK087141;AAHY01063546;BQ1…	15q26.1
CDH6	cadherin 6	Protein	305	25409;1004;12563	ENST00000265071;ENSP00000265071.2;ENSMUSP00000037113.4;ENSRNOT00000018246;ENSRNOP00000018246;ENSP00000424843.1;ENSRNOP00000018246.7;ENSG00000113361;ENSMUSP00000037113;ENSRNOT00000018246.7;ENSMUST00000036439;ENSMUSG00000039385;ENSRNOG00000013535;ENST00000265071.2;ENSMUST00000036439.5;ENSP00000265071;ENST00000514738.5	D25290;AC_000137;XP_016864399;DC353791;AAHX01013709;AAH00019;NM_004932;XM_011513921;AAI07014;NC_000005;NM_001362435;CN531307;BAA04975;NC_000081;AAHX01013712;AC091898;AAHX01013711;AAHX01013710;AAHY01119569;AAHY01119568;NP_037059;ABBA01066716;BI134319;CN704843;XM_006520017;AAHX01013713;XM_006520018;AU130185;XM_017316421;XM_017316420;P55285;AAI07009;AAB07550;NC_005101;EDL03251;AAHY01119567;P55280;AA…	5p13.3
HOXA-AS2	HOXA cluster antisense RNA 2	Protein	113	285943	ENST00000517550;ENSG00000253552	AK056230;AC004080;AC_000139;NC_000007;XR_426153;XR_426154;AC004079;AK311383;XR_426152;HG500116;AC010990;ABBA01056759;ABBA01056758;NC_018918;ABBA01056757;HY010098;HG500111;NR_122069;HG500114;HG500115;HG500112;HG500113;XR_428119;BG248392;BE873349;HG975401;XR_428123;XR_428122;XR_428124;AMYH02015407;AMYH02015408;XR_428121;BC035889;XR_428120;HG500107;HG500108;XR_432132;HG500106;XR_432133;XR_432134;XR_…	7p15.2
CDH1	cadherin 1	Protein	9457	83502;12550;999	ENSP00000261769;ENSG00000039068;ENSMUSP00000000312;ENSRNOP00000027346;ENSMUST00000000312;ENSP00000261769.4;ENSRNOP00000027346.1;ENST00000261769;ENSRNOT00000027346;ENSRNOT00000027346.2;ENSMUST00000000312.11;ENSMUSG00000000303;ENST00000422392.6;ENST00000261769.9;ENSMUSP00000000312.5;ENSP00000414946.2;ENSRNOG00000020151	Z35403;P09803;Z35402;AAI46663;Z35407;BP765198;Z35406;Z35405;KT820428;L34937;Z35404;KP232928;BC141838;CH466525;L34936;NG_008021;CAA36522;X06115;AB017696;AAD14108;CEF39406;L08599;L34785;L34784;NM_009864;EAW83242;JC597163;NC_000016;EAW83243;EAW83244;JC597161;NP_004351;EAW83245;CEF39405;AK311198;KX271351;L34789;L34788;L34545;L34787;L34786;BC146662;AKC34897;AAF87055;D49685;AB025106;AB025105;AK309703;N…	16q22.1
LMTK3	lemur tyrosine kinase 3	Protein	139	114783;381983;691056	ENSP00000270238.3;ENSMUSP00000072388.5;ENST00000270238.3;ENSMUSP00000113323;ENSP00000472020;ENSMUST00000118564;ENSMUSP00000112592.1;ENSMUSP00000148041.1;ENSMUSP00000072388;ENSMUST00000072580.11;ENSP00000270238;ENSMUST00000072580;ENSMUSG00000062044;ENST00000600059;ENST00000270238;ENSMUST00000120005;ENSMUST00000120005.9;ENSMUST00000209617.1;ENSMUSP00000112592;ENSG00000142235	NM_001080434;BC083185;AAHX01005040;AAH36690;NC_018930;XM_006722995;XM_006540966;AB288873;AAH94377;XM_006540963;XM_006540962;XM_006540965;XM_006540964;AMYH02036300;XM_006540961;ABBA01032988;NR_110987;BAF64834;XM_006540960;ABBA01032989;CH466603;XM_017590128;XM_017590126;XP_017460207;XP_006541023;XP_006541024;NC_000019;XM_008759459;AMYH02036299;AC008403;XP_008757681;XP_017445615;AC095693;XM_00877456…	19q13.33
FOXE1	forkhead box E1	Protein	415	2304;110805;192274	ENST00000375123.4;ENSMUSP00000092715.2;ENSP00000364265.3;ENST00000375123;ENSRNOT00000012637.3;ENSP00000364265;ENSRNOT00000012637;ENSRNOP00000012637.2;ENSRNOP00000012637;ENSMUST00000095097.2;ENSMUSP00000092715;ENSMUST00000095097;ENSG00000178919;ENSMUSG00000070990;ENSRNOG00000023497	NP_899121;CH473962;AAHX01036504;CH471105;U89995;BC152744;CX729799;CAD29716;AAI52745;AAHY01035496;NC_000009;CAA73816;CAA64246;NP_004464;AAC51294;CH466565;AC_000141;AAI60319;EAW58856;Q8R2I0;AABR07048091;AMYH02021312;AC_000026;X94553;NM_138909;EDL02375;NC_018920;EDL98835;NM_183298;BC160319;AL499604;O00358;AL806523;Y11321;NC_005104;NM_004473;ABBA01042927;AC_000073;AJ457047;NP_620264;CAA72174;NG_01197…	9q22;9q22.33
FOXM1	forkhead box M1	Protein	2813	58921;2305;14235	ENSP00000352901.3;ENSP00000342307;ENSMUSP00000073041;ENST00000627656.2;ENST00000342628;ENSRNOT00000008012;ENSP00000352901;ENST00000359843;ENSRNOT00000008003.5;ENSRNOP00000008003.2;ENSRNOP00000008003;ENSP00000486536.1;ENST00000359843.7;ENSRNOP00000043656;ENSRNOT00000008003;ENST00000342628.6;ENST00000361953.7;ENSMUST00000073316;ENSG00000111206;ENSP00000354492.3;ENSRNOG00000005936;ENSP00000486536;EN…	JD592904;CQB48381;CQB48382;CQB48380;JD592902;ADZ15712;JD592900;AK190853;AC005841;EAW88883;FB292650;CH466523;EAW88882;NM_008021;EAW88881;L16783;EAW88880;BU702111;AAH06192;AAC51128;AAC51129;XP_006237481;XP_006237482;XP_006237480;XP_006237483;CAP58600;AC103290;BC006529;NP_001230018;NP_001230017;NC_000012;CK469502;AAH65067;U83112;U83113;BC075723;AMYH02025886;AAHX01033011;AAH12863;HM571892;HM571891;HM…	12p13.33;12p13
CDK2	cyclin dependent kinase 2	Protein	4411	1017;362817;12566	ENST00000354056;ENSMUST00000026415.8;ENSP00000393605.2;ENSP00000452514;ENST00000440311;ENSMUSP00000026415;ENST00000266970;ENSMUSP00000026416;ENSMUST00000026415;ENST00000553376;ENSMUST00000026416;ENSRNOP00000032191.3;ENSMUSG00000025358;ENSP00000452514.1;ENSP00000243067;ENST00000354056.4;ENSRNOP00000032191;ENSP00000243067.4;ENSMUSP00000026416.7;ENSMUSP00000026415.7;ENST00000440311.6;ENSRNOG00000006…	DQ893767;Q63699;XM_011243321;AK183240;BC061832;XP_006513225;XM_011537732;CAA43985;NM_199501;CAL38014;NP_904326;XP_011536034;AAA35667;AK189612;AK200216;AK146845;BAE32983;U50730;AK200296;AAHX01047170;CH471054;AAP35467;BAE30846;BAF84630;AAH05654;NC_000012;X61622;EDL84822;AK291941;AK214050;XP_011241623;NM_001290230;DQ890598;EDL24599;X62071;AK042462;AAB37128;XP_006240840;AC034102;AAH61832;AK036589;AA7…	12q13.2;12q13
INAVA	innate immunity activator	Protein	49	289399;55765;67313	ENST00000367342.8;ENST00000413687.2;ENSP00000392105;ENSMUSG00000041605;ENSMUSP00000113785;ENST00000413687;ENSP00000356311;ENSRNOT00000035404;ENSG00000163362;ENSRNOP00000034553;ENSMUST00000120339.7;ENSRNOG00000025948;ENSRNOT00000035404.5;ENSP00000356311.4;ENST00000367342;ENSRNOP00000034553.4;ENSMUSP00000113785.1;ENSP00000392105.2;ENSMUST00000120339	NM_001142569;NM_018265;EDM09665;AK017848;XP_011508056;XP_011508057;XP_011508058;AK001583;XM_006249922;XM_006249920;DC346620;XM_011509755;XM_011509754;NC_000001;EAW91323;NM_001134502;CH466520;NM_028872;AC_000023;AK025066;XM_011509756;AK006603;BAG64821;BAA91771;BAA91892;NP_083148;XP_006249982;AAI06878;BP357953;CH473958;XP_006249984;AC_000133;CCQ43594;XP_006711508;NC_018912;CH471067;AK018917;Q7TN12;…	1q32.1
AKAP4	A-kinase anchoring protein 4	Protein	151	8852;11643;79254	ENST00000376064;ENSG00000147081;ENSMUSP00000050962.6;ENSMUSP00000050962;ENSMUST00000115751.2;ENSP00000365232;ENSP00000351327.2;ENSRNOP00000003939;ENST00000358526.6;ENSRNOT00000003939;ENSMUSP00000111417.1;ENSRNOG00000002921;ENSMUST00000057101.12;ENSRNOP00000003939.6;ENSMUSP00000111417;ENSP00000351327;ENST00000358526;ENSMUST00000057101;ENSP00000365232.3;ENSRNOT00000003939.6;ENSMUST00000115751;ENSMU…	CAA75494;NC_018934;EDL33887;EDL33886;AF008114;ABBA01063331;ABBA01063330;NG_012552;AAHX01109210;NM_003886;EAW89926;NP_033781;EAW89925;AAI26251;AL808124;AAI26253;AAM18540;Q60662;AH007046;U07423;NC_000086;AAM18539;AAC83697;Y15195;CJ047282;AAI30272;AC235789;HC006776;Q5JQC9;AAB62877;HC044697;BC130271;NP_001036007;BC070150;CH466638;AF072756;BC033007;AAC79433;AH011590;BC126252;BC126250;NM_024402;AF08751…	Xp11.2;Xp11.22
BLACAT1	bladder cancer associated transcript 1	Protein	97	101669762		NC_018912;BX640973;AMYH02002547;DA234729;NC_000001;ABBA01027415;AK022594;AC098936;AC_000133;NR_103783;DA703157	1q32.1
DLX6-AS1	DLX6 antisense RNA 1	Protein	153	285987		AK309768;AK055423;AC_000139;CH236949;NC_000007;AMYH02016313;AMYH02016314;AMYH02016315;AC004774;AK091367;AK095764;NC_018918;ABBA01045756;NR_015448;HG500430;ABBA01045757;ABBA01045758;HG500431;AK308769;BC101445;BC101446;BC101985;BC101447;EAL24123;ABBA01045755;BE263812;BC113049;AK095619;HG500426;HG500427;HG500424;HG500425;HG500428;HG500429	7q21.3
SNHG15	small nucleolar RNA host gene 15	Protein	144	285958	ENST00000585030.5;ENSG00000232956;ENST00000578968.5;ENST00000579383.5;ENST00000578968;ENST00000580458.5	BC092459;AC_000139;NC_000007;AMYH02015634;AA767840;CD639046;NR_003697;NR_152595;AK096179;NR_152596;NR_152594;HG500239;HG500237;HG500238;NC_018918;HG500231;HG500232;HG500230;HG500235;HG500236;HG500233;HG500234;DB280360;NR_152597;DB450983;AA488149;ABBA01058244;AC004847	7p13
CDKN2A	cyclin dependent kinase inhibitor 2A	Protein	4332	1029;25163;12578	ENST00000380151.3;ENST00000304494;ENSMUSP00000061847.3;ENSP00000467857;ENSMUSP00000102748.2;ENSMUSG00000044303;ENSP00000418915;ENSMUSP00000102748;ENST00000304494.9;ENSMUST00000107131;ENST00000498628.6;ENSMUST00000060501;ENSP00000307101.5;ENST00000578845.2;ENSMUST00000060501.4;ENSMUST00000107131.1;ENST00000578845;ENST00000380151;ENSMUSP00000061847;ENST00000579755;ENSP00000369496;ENSP00000467857.1;…	AAHX01038326;AB060808;NP_113738;AAHY01037898;XR_929159;AAHY01037899;AAM77919;DQ336096;JQ694043;DQ336095;DQ336094;JQ694045;JQ694044;AH004898;S80650;NM_058195;L27211;AF115544;AI859822;NM_058197;AF115545;AAD48924;AAR05391;CS066002;Q9R0Z3;NM_001040654;CAH59950;DQ325544;P51480;Q64364;AAC42080;CAI84565;L76150;EU038281;NP_034007;U12820;NP_478104;AF120108;NP_478102;AF004588;XR_929165;XR_929164;BC015960;X…	9p21;9p21.3
TRAP1	TNF receptor associated protein 1	Protein	659	68015;287069;10131	ENSMUSG00000005981;ENST00000538171;ENSP00000442070;ENSMUSP00000006137;ENST00000538171.5;ENSRNOG00000005418;ENSP00000458166.1;ENSP00000246957;ENST00000246957;ENST00000575671;ENSRNOP00000008966.3;ENSMUST00000006137;ENSP00000246957.5;ENSP00000458166;ENST00000575671.5;ENSMUST00000006137.8;ENSMUSP00000006137.8;ENST00000246957.9;ENSRNOP00000008966;ENSRNOT00000008966.4;ENSG00000126602;ENSP00000442070.1;…	AK057620;AK200224;ABBA01026748;ABBA01026749;ABBA01026745;ABBA01026746;ABBA01026747;CAI64498;AF154108;AC005203;EDL96307;NC_000082;CH466521;EDK97224;BC083909;HM005522;AK180017;AAA87704;AK188521;BC022912;AK188761;AK223076;AAHY01125324;AK002409;AAH01455;AFS69159;NC_000016;BAB22078;AAH06864;DQ896346;BAC40374;BAE36707;AAC24722;DQ893476;XP_006522565;AK088471;AC_000038;XM_011522345;NM_001272049;AK223205;…	16p13.3
CDKN1A	cyclin dependent kinase inhibitor 1A	Protein	9121	1026;12575;114851	ENSRNOT00000000628;ENSRNOT00000091731;ENSP00000482768;ENSRNOT00000091731.1;ENST00000405375;ENST00000244741;ENSMUST00000023829;ENSMUST00000119901.7;ENSMUSP00000023829;ENSP00000244741.5;ENSP00000384849;ENSRNOT00000000628.4;ENSRNOP00000000628.2;ENSRNOP00000000628;ENSRNOP00000072242.1;ENSMUSP00000113150;ENST00000405375.5;ENSP00000409259.3;ENSRNOG00000000521;ENST00000244741.9;ENST00000448526;ENST00000…	DA582789;AK210703;AAC52220;CAJ98559;AAC52221;NP_000380;BC000312;U03106;LN997591;LN997592;NC_000083;AM392711;LN997593;LN997594;AA534613;LN997595;AK298901;LN997596;Z85996;LN997597;LN997598;LN997599;BU154329;P39689;U09579;JX183731;AB218282;AB218283;AB218281;DA552678;BAD93118;AB451422;AAC42084;AC_000039;BC100620;AK194916;DA702185;AK139306;AAHY01131938;AMYH02013558;BC002043;BAC40747;EAX03905;EAX03904;…	6p21.2
NRCAM	neuronal cell adhesion molecule	Protein	341	497815;4897;319504	ENSRNOP00000044341;ENSMUSP00000020939.8;ENSP00000368314;ENSRNOP00000076330.1;ENSMUSP00000106376;ENSP00000368310.4;ENSP00000368310;ENSP00000401244;ENSMUST00000020939;ENST00000425651;ENSRNOT00000050222;ENSRNOP00000072959.2;ENSP00000407858.3;ENSP00000325269.6;ENSP00000368314.3;ENSP00000325269;ENST00000425651.6;ENST00000351718.8;ENSRNOP00000044341.6;ENSRNOT00000050222.7;ENSRNOP00000072479.1;ENSRNOT00…	NP_001180512;NP_001180511;BAG52532;NP_001180513;ABBA01057891;ABBA01057890;BC114570;XM_017315093;XM_017315092;XM_017315091;XM_017315090;XM_006515961;XM_006515960;XM_017315089;XM_006515967;XM_006515966;XM_006515969;XM_006515968;XM_006515963;XM_006515962;XM_006515965;XM_006515964;AAHX01043807;AAHX01043806;AAHX01043809;AAHX01043808;AK193959;XM_006515959;AK192741;XM_017315097;XM_017315096;XM_006515950…	7q31.1;7q31
CDKN1B	cyclin dependent kinase inhibitor 1B	Protein	3927	1027;12576;83571	ENSMUSG00000003031;ENSRNOG00000007249;ENSMUST00000067327;ENSP00000228872;ENSMUSP00000003115;ENSRNOP00000050173.1;ENST00000228872;ENSG00000111276;ENSMUSP00000065832;ENSP00000228872.4;ENSMUST00000003115;ENSMUSP00000003115.6;ENSRNOT00000049848.1;ENST00000228872.8;ENSMUST00000003115.8;ENSRNOP00000050173;ENSRNOT00000049848	BAE34494;AF480891;AY004255;BAA88240;AH007366;NM_009875;NM_004064;U09968;CAL38417;AAN39135;CAL37442;AK162146;AB451291;BC014296;EAW96275;CAN37616;AK298335;AAF21058;AAF21059;U77915;AB003688;U10440;AMYH02026064;ABBA01067848;AA833962;BAA21561;AF410815;AAA21149;AAH01971;AK046676;BAA76715;CAJ18589;AB005590;NC_000012;CAG33680;EDL10534;AM393634;BAG35368;EDL10535;AK169586;P46414;AC122193;EDM01643;BT019554;…	12p13.1;12p13.1-p12
CCR2	C-C motif chemokine receptor 2	Protein	9672	729230;1231;12772	ENST00000292301.4;ENSMUSP00000132453;ENSMUST00000168841.2;ENSP00000292301.3;ENST00000292301;ENSG00000121807;ENSMUSG00000049103;ENSMUST00000168841;ENSP00000399285.2;ENST00000445132;ENSMUSP00000132453.1;ENSMUSP00000049909;ENSMUSP00000049909.6;ENSP00000292301;ENST00000445132.2;ENSMUST00000055918.6;ENSP00000399285;ENSMUST00000055918	AAN16400;XP_006512490;XP_006512491;HQ258202;EDL37176;AX705062;XM_011534069;NC_000003;NP_001116513;AK162705;AAH95540;DA927445;AK292920;AK039755;ABBA01024718;AAA19119;AAC52453;AH006691;XP_006512489;CH471055;U03905;BC074751;AAI38804;AAI38805;BAF85609;NP_001116868;CAA64835;U80924;BC126452;U51717;AAC51636;AAHY01082722;AAC51637;BAE37028;P41597;BC095540;AC098613;ADR82956;AC168021;U95626;XP_011532371;XP_…	3p21.31
ZFX-AS1	ZFX antisense RNA 1	Protein	1	100873922	ENSG00000234230;ENST00000427551.1;ENST00000427551	NC_018934;HG512465;NC_000023;NR_046657;AMYH02039044;NG_021253;AC002404	X;Xp22.11
NT5E	5'-nucleotidase ecto	Protein	2644	58813;4907;23959	ENSG00000135318;ENSP00000257770.3;ENSMUSG00000032420;ENSRNOP00000015057.3;ENSRNOT00000015057;ENSP00000358665;ENST00000369651.7;ENST00000257770.7;ENSMUST00000034992;ENSP00000257770;ENSMUSP00000034992;ENST00000257770;ENSMUSP00000034992.6;ENSRNOG00000011071;ENSRNOT00000015057.6;ENST00000369651;ENSMUST00000034992.7;ENSRNOP00000015057;ENSP00000358665.3	AC_000138;BC119268;AAH65937;AAA40621;NP_002517;BAG52050;NC_000006;NM_001204813;AL589666;AAC13542;CDM22274;AMYH02014038;BAE32714;BC081806;CAA39271;CH466522;BB850214;AY351432;BAG37219;AF069067;AAA96950;BC015940;AABR07071000;AABR07071001;NP_067587;AAHX01056126;J05214;DQ186653;CH473954;EAW48636;CH471051;EAW48634;EAW48635;AK075083;AK008787;NM_011851;AC116713;AK128997;BC098665;AK154614;NC_005107;AK3146…	6q14.3;6q14-q21
FLT4	fms related tyrosine kinase 4	Protein	2370	2324;114110;14257	ENSP00000377016.3;ENSMUSP00000020617.2;ENST00000261937.10;ENSRNOP00000003519;ENSRNOG00000002511;ENSRNOT00000003519.5;ENSMUST00000020617.2;ENSP00000426057.1;ENSRNOP00000003519.2;ENST00000261937;ENSP00000261937;ENSG00000037280;ENSP00000261937.6;ENSMUST00000020617;ENSP00000377016;ENST00000619105;ENSMUSP00000020617;ENSMUSG00000020357;ENST00000393347;ENST00000393347.7;ENSRNOT00000003519;ENST0000050264…	BY311090;AIY55340;KM484820;CH471165;AIY55337;AIY55338;BAF84368;AIY55335;NC_000005;NP_891555;AIY55336;BC167816;CS172403;AIY55333;AK291679;NM_008029;AIY55334;AIY55331;AIY55332;Q91ZT1;AIY55339;X69878;NG_011536;KM484810;AIY55330;AAO89504;KM484812;AAO89505;AAB63249;KM484811;KM484814;BU757635;KM484813;KM484816;KT584348;KM484815;KM484818;KM484817;KM484819;HC040723;AAI67816;AY233383;AY233382;AIY55328;NM_…	5q35.3
NTRK1	neurotrophic receptor tyrosine kinase 1	Protein	7629	4914;59109;18211	ENST00000368196.7;ENSP00000376120.2;ENST00000392302.6;ENSMUSP00000029712;ENSRNOP00000048885;ENSP00000431418.1;ENSP00000431418;ENSRNOT00000018961;ENSG00000198400;ENST00000524377;ENSRNOP00000018961;ENSP00000357179;ENST00000368196;ENSRNOP00000018961.1;ENST00000392302;ENST00000524377.5;ENSMUSP00000029712.4;ENSMUST00000029712.4;ENSRNOG00000013953;ENSMUST00000029712;ENSP00000357179.3;ENSRNOT00000018961…	AB019488;P35739;AAH62580;CO043466;Y09028;X71445;Y09029;XM_006501124;NM_001033124;AAI44240;CH471121;BAE28644;NP_002520;BC136554;AF174587;NC_000001;AF174586;M85214;NG_007493;NM_001007792;AAHY01028868;XP_006232808;AL158169;BAA34355;Q3UFB7;NM_001012331;Y09035;Y09036;NP_001007793;Y09033;Y09034;Y09031;Y09032;Y09030;NC_005101;AC_000133;NP_001012331;CR936794;NC_018912;AC119000;HG532018;AHW56542;AHW56543;…	1q21-q22;1q23.1
IL4	interleukin 4	Protein	10355	287287;3565;16189	ENSMUST00000150568.7;ENSRNOG00000007624;ENSP00000231449.2;ENST00000350025.2;ENSRNOT00000010029.3;ENSMUSP00000000889;ENSP00000325190;ENSRNOP00000010029.1;ENSMUST00000150568;ENSRNOP00000010029;ENSG00000113520;ENSRNOT00000010029;ENST00000350025;ENSMUST00000000889;ENSMUSG00000000869;ENSMUST00000000889.6;ENSMUSP00000000889.6;ENST00000622422.1;ENSP00000325190.3;ENST00000231449.6;ENST00000231449;ENSP000…	AAH67515;CAJ75955;BAD83771;AAH70123;BX529138;NC_000005;AAHY01093363;AY496861;AAR87867;BC027514;NP_758858;P07750;X06750;AAH67514;CAA28731;CAP72493;AMYH02012219;CD640452;X05253;FJ807883;X05252;AAH66277;M25892;AAA59149;BC067514;NP_067258;BC067515;FB507239;AC107611;CH471062;M13982;AB174765;AC005742;X53087;X53089;X53088;AM937235;CAA57444;BC070123;AAA39298;CBL86566;CAA28873;AB102862;JX878389;CAA28874;E…	5q31.1
NTRK3	neurotrophic receptor tyrosine kinase 3	Protein	1322	18213;4916;29613	ENSRNOP00000025536.3;ENSMUSP00000141599.1;ENSRNOT00000046849;ENSRNOP00000044402;ENSP00000453959.1;ENSMUSP00000141534.1;ENST00000360948.6;ENSP00000354207;ENSP00000485864.1;ENSP00000444673.2;ENSP00000347397;ENST00000629765.2;ENSMUSP00000141599;ENSRNOT00000041839;ENST00000394480;ENSRNOT00000025536.5;ENST00000355254.6;ENST00000394480.6;ENST00000557856.5;ENSRNOT00000046849.5;ENST00000542733.6;ENSRNOP0…	XP_011519940;ABBA01052993;CD370531;XM_011250817;XM_011250816;XM_011250815;AHW56691;NM_001007156;NP_001257585;ABBA01052994;NP_001257584;DQ323597;DQ323598;DQ323599;HY003065;BC139764;AC011966;AL134171;AF035400;NM_182809;BT007291;AHW56546;AHW56544;AHW56545;AC021677;XM_024449935;XM_024449936;XM_024449933;XM_024449934;AC110225;AAHY01063370;AC_000147;NM_001270656;NM_001270655;AF125808;AC_000029;AAHY0106…	15q25.3;15q25
CCAT1	colon cancer associated transcript 1	Protein	343	100507056		HM358356;HG501688;AC020688;AMYH02018752;JX003870;NC_000008;AC027531;NR_108049;HY180930;AC_000140;ABBA01037941;NC_018919;HY370674;AK125310	8q24.21
FOLH1	folate hydrolase 1	Protein	1372	2346	ENSP00000344131.7;ENST00000356696;ENSP00000256999.2;ENST00000533034;ENSG00000086205;ENST00000356696.7;ENST00000340334.11;ENSP00000344086;ENSP00000344131;ENSP00000349129.3;ENSP00000349129;ENST00000533034.1;ENSP00000431463.1;ENST00000343844;ENSP00000256999;ENST00000256999.6;ENST00000340334;ENST00000256999;ENSP00000431463	CS484648;AK295470;AJ007318;ABBA01060668;BAH13299;XR_001747819;AAH25672;NP_004467;XR_001747818;EF488811;EF488812;NP_001180400;NP_001180402;NP_001180401;BAH12079;CCA94569;BC108719;NM_001193473;NC_000011;NM_001193471;NM_001193472;AF107214;XP_005252896;M99487;XP_024304179;NM_001014986;AY324625;CH471064;NP_001014986;AC110742;DQ891167;ABM82093;AAZ66619;XP_016872940;CS487206;CS487327;NM_004476;CAM36419;…	11p11.2;11p11.12
CCNA1	cyclin A1	Protein	561	295052;12427;8900	ENST00000625767.1;ENST00000630422;ENSP00000400666.1;ENST00000255465.6;ENSP00000255465.4;ENSMUSG00000027793;ENSRNOT00000040002;ENSMUSP00000143447.1;ENSRNOP00000039931.3;ENSG00000133101;ENSP00000486017.1;ENST00000630422.2;ENSP00000486482.1;ENSMUST00000198320.4;ENSRNOT00000040002.4;ENSP00000486482;ENSMUST00000197238.4;ENSMUST00000198320;ENSMUST00000029368.6;ENST00000625767;ENSP00000255465;ENSMUST000…	BT019577;BAH13579;AK077114;DC396283;DC411883;XP_017446238;XP_017446239;AAHX01017100;CBX86284;CBX86286;P78396;BC079234;BC036346;NM_003914;CAL38250;NC_000013;DC395631;HH771000;AAHY01026879;EDM14909;AL359767;BG723613;CBX86312;AAV38384;NM_001111045;NM_001111046;NM_001111047;XP_006501018;NP_003905;XP_011533596;XP_011533597;XP_011533598;AAB60863;XP_011533599;NM_007628;EDM14910;NC_000069;HQ662956;NP_031…	13q13.3;13q12.3-q13
FN1	fibronectin 1	Protein	10767	2335;25661;14268	ENSP00000338200;ENSP00000398907;ENSP00000350534.4;ENSMUST00000189821.6;ENSRNOT00000057585.4;ENST00000443816.5;ENSP00000352696.1;ENSMUSP00000140907;ENSP00000394423;ENSP00000394423.1;ENST00000357867;ENSMUST00000188674;ENSMUST00000188894.6;ENSRNOG00000014288;ENSP00000348285;ENST00000323926;ENSMUST00000186129;ENSMUST00000187938;ENSMUST00000190780;ENST00000359671.5;ENST00000421182.5;ENSMUSP00000140907…	XM_017596301;AJ849445;AAD09448;AABR07068042;AABR07068041;AAD09449;CA422234;BC020287;BC138421;AF312399;EAW70544;CAD59389;EAW70543;EAW70546;EAW70545;EAW70548;M28259;EAW70547;AK147701;M28258;NM_001306129;CAE45958;EAW70540;AAG30571;CAE45714;NM_001306132;EAW70542;EAW70541;NM_001306130;XM_005246408;NM_001306131;XM_005246407;NM_002026;XM_005246406;XM_005246405;AAB40865;XM_005246409;XM_005246400;BX640875…	2q34;2q35
MIR1304	microRNA 1304	Protein	24	100302240	ENSG00000284458;ENSG00000221170;ENST00000408243;ENST00000408243.1	NR_031639;NC_018922;ABBA01040043;AMYH02025366;NC_000011;AP001273;AC_000143	11;11q21
CXCR2	C-X-C motif chemokine receptor 2	Protein	4040	29385;3579;12765	ENSP00000319635.2;ENSG00000180871;ENST00000318507;ENSRNOP00000019109.1;ENSMUSP00000102512.2;ENSRNOP00000019109;ENST00000318507.6;ENSP00000319635;ENSRNOT00000019109;ENSRNOG00000014269;ENSRNOT00000019109.2;ENSMUST00000106899.3;ENSMUSP00000102512;ENSMUSG00000026180;ENSMUST00000106899	AAY24026;BC037961;XP_016859481;XP_016859480;ABBA01023877;NM_009909;XM_006495638;XP_006495701;DA674925;NC_000002;U11878;NP_058879;U11875;XP_016859479;U11874;U11877;X77797;U11876;BAA04536;BAE34417;AB032734;AB032733;P35407;AAB60656;XM_017003990;AC124768;XM_017003992;XM_017003991;AAA36108;AAA16853;EDL00307;D63584;AAC52961;CH471063;AAT97985;XM_005246531;XM_005246530;AY714242;NC_000067;AMYH02005784;P25…	2q35
CXCR1	C-X-C motif chemokine receptor 1	Protein	1642	3577;54258;227288;1229	ENST00000295683;ENSRNOT00000090868.1;ENSRNOT00000070827;ENSMUSG00000048480;ENSMUSP00000049714.4;ENSRNOP00000066188.1;ENST00000295683.2;ENSRNOT00000090868;ENSRNOP00000066188;ENSP00000295683;ENSMUST00000053389;ENSG00000163464;ENSRNOP00000070273.1;ENSRNOT00000070827.2;ENSMUSP00000049714;ENSMUST00000053389.4;ENSRNOG00000048239;ENSP00000295683.2;ENSRNOP00000070273	NM_019310;ABBA01023877;BC141556;BC153097;NC_000002;AB032730;AB032731;AY227797;AB032732;ABM82644;BC028221;BAG60821;AAH72397;CAG46826;CA425329;NP_062183;NG_011814;CR542029;AY651785;AAX93212;CAG46791;EDL00308;CH471063;AAC52962;AC097483;XM_011238502;M68932;XM_011238503;XM_011238501;AAI41557;NC_000067;X65858;AMYH02005784;AK298647;CAH04394;AAI53098;NM_178241;XP_006245335;AAA59159;AAU87365;EDL75336;L195…	2q35
IL10	interleukin 10	Protein	13820	16153;3586;25325	ENSMUST00000016673;ENSMUST00000016673.5;ENSRNOT00000006246.5;ENSMUSG00000016529;ENSRNOG00000004647;ENSP00000412237.1;ENSG00000136634;ENSMUSP00000016673;ENSMUSP00000016673.5;ENSP00000412237;ENST00000423557.1;ENSRNOP00000006246;ENST00000423557;ENSRNOP00000006246.2;ENSRNOT00000006246	AB261996;CAA55201;AB261995;M37897;AABR07020941;BC120612;BC137844;BC104252;ABB01008;BC104253;GQ847742;NC_000001;GQ847743;CH466520;AF418271;XM_008769426;JN859070;JN859072;JN859071;JN859073;P18893;AAK19173;CAG46825;BAE31139;CR542028;CH471100;Z30175;CAG46790;AL513351;L02926;EAW93524;EDL39722;NC_000067;AAI37845;AAK38162;NC_005112;AAI20613;XP_006249774;U63015;AMYH02002554;CAA82914;EU751619;EU751618;GQ4…	1q31-q32;1q32.1
UCA1	urothelial cancer associated 1	Protein	705	652995	ENSG00000214049;ENST00000644174.1;ENST00000397381	NR_015379;BC022824;NC_018930;EU334869;HQ833208;KJ606608;AMYH02035665;AK024303;BC005351;DQ343132;HQ833209;AC004510;BC070340;GU799563;GU799562;GU799565;GU799564;GU799561;ABBA01051124;BC055082;BC017567;BC107722;NC_000019;AK092401;AC_000151;GU357550;DQ249310	19p13.12
AFAP1-AS1	AFAP1 antisense RNA 1	Protein	258	84740	ENST00000608442.1;ENST00000608442;ENSG00000272620	AC004169;NC_000004;BC014113;HG496710;AC_000136;NR_026892;AC112254;BC043614;AMYH02008687;BC004397;ABBA01012755;NC_018915	4p16.1
CGA	glycoprotein hormones, alpha polypeptide	Protein	848	116700;12640;1081	ENSRNOT00000012385;ENSMUSP00000029975;ENSP00000358595;ENSMUSG00000028298;ENSRNOT00000012385.4;ENSP00000486024.1;ENST00000610310;ENST00000369582;ENSG00000135346;ENSP00000482232;ENSMUST00000029975;ENSP00000486024;ENST00000610310.3;ENSRNOP00000012385;ENST00000627148.2;ENSRNOP00000012385.3;ENSMUST00000029975.9;ENSRNOG00000009269;ENST00000627148;ENSMUSP00000029975.3;ENSP00000482232.1	ABBA01040490;P11962;NC_000006;M30462;J00757;EDL98608;EDL98609;EDL98607;BAA00453;M25543;EDL05461;AAH87926;AAH20782;CCP37931;AH003617;AAH63160;CH471051;EU081886;J00643;CAH56879;NM_001252383;EDL98610;M22829;BG571584;NP_034019;AAB30827;AH004548;AAHX01036002;BC087926;J03765;NM_009889;BC063160;CBX47575;ACM91587;AL138827;ACM91588;AC_000026;CAG33708;J00149;BC010957;HF564726;HI574172;AAA96700;CQ873162;AK3…	6q14.3;6q12-q21
ILK	integrin linked kinase	Protein	2448	3611;16202;170922	ENST00000420936.6;ENSMUSP00000130341;ENST00000528995.5;ENSRNOT00000025906;ENST00000528995;ENSP00000403487;ENSP00000379975.2;ENST00000532063.5;ENST00000532063;ENSG00000166333;ENSP00000434492.2;ENST00000396751.6;ENSMUSP00000130341.1;ENSMUST00000163389;ENSRNOP00000025906;ENSMUSG00000030890;ENSP00000403487.2;ENST00000299421.8;ENSP00000439606.2;ENSMUST00000033182.9;ENSRNOG00000018993;ENST00000299421;E…	XM_011520065;XM_024448500;BAH12404;BC062406;AC121823;AMYH02024271;AAC16892;XM_006507389;BAD92653;CAH18077;XP_006507452;XM_006507390;XP_006507453;AK209797;DC379936;XP_005252962;XP_024304263;AF244139;XP_024304262;XP_024304265;XP_024304264;XP_024304267;XP_005252961;XP_024304266;AAB94646;XP_024304268;NP_004508;NP_001265371;AK185817;NP_001265370;NM_010562;AABR07071958;NC_000011;AAK12419;AK209029;NP_00…	11p15.4
INS	insulin	Protein	20578	24506;16334;3401;3630	ENSRNOP00000027656.1;ENSMUSP00000000220;ENST00000381330;ENSMUST00000000220.2;ENSP00000250971.3;ENSMUSP00000000220.2;ENSP00000370731;ENSRNOT00000027656.3;ENSRNOG00000020405;ENSMUSG00000000215;ENSMUSP00000101552;ENSMUSP00000101553;ENSP00000370731.4;ENST00000250971.7;ENSMUST00000105932;ENSMUST00000105933;ENST00000250971;ENSRNOP00000027656;ENSMUSP00000101553.1;ENSP00000380432.1;ENSMUSP00000101552.1;E…	BC066208;AAW83741;AAW83742;ABM83966;AAP35454;NM_008387;AAA41440;AAI32651;AAI32653;AAA41443;EDM12162;ACX53313;ABBA01032100;BT006808;AC098563;NC_000011;EAX02488;X04724;EAX02489;L15440;DQ778082;AAH05255;NP_062003;CAA24560;BC132650;AY899304;NP_001278826;BC132652;AY899305;GQ915612;CAA08766;X70508;V00565;AMYH02024187;J00265;AC_000029;DQ896283;BP322143;AAHY01067324;BP467629;NC_000073;NM_001185084;NM_001…	11p15.5
RBMS3-AS1	RBMS3 antisense RNA 1	Protein	1	100873977	ENSG00000235593;ENST00000414547;ENST00000414547.1	NC_000003;AC099048;NC_018914;HG495567;AMYH02006473;DB075940;NR_046556;AMYH02006474	3p24.1
FHOD3	formin homology 2 domain containing 3	Protein	114	225288;80206;100360334	ENSMUSP00000041361.7;ENST00000257209.8;ENSMUST00000037097;ENSRNOG00000027230;ENSRNOP00000076142.1;ENSP00000468163;ENSRNOT00000041961.7;ENSP00000257209.3;ENSG00000134775;ENST00000359247;ENST00000359247.8;ENSMUST00000037097.7;ENSP00000468163.1;ENSP00000352186;ENSRNOP00000044723;ENSMUSP00000041361;ENST00000592930.5;ENSRNOP00000044723.6;ENST00000590592.5;ENSP00000466937.1;ENSRNOT00000041961;ENSP00000…	ABBA01022427;ABBA01022428;EAX01380;EAX01381;ABBA01022429;BC081563;XM_017026007;XM_017026006;XM_017026009;XM_017026008;XP_005258411;XP_005258412;AAH60607;BC058897;NC_000084;EAX01382;AL834480;NM_175276;XM_017026010;AC131053;NM_025135;BC031518;BC060607;BAG52438;AAH81563;EDK97004;AC_000040;AC090333;AK026370;XP_024307036;BC056371;XP_005258403;XP_005258404;XP_005258405;XP_005258406;XP_005258407;XP_0052…	18q12;18q12.2
TRIB1	tribbles pseudokinase 1	Protein	422	211770;78969;10221	ENSP00000429063.1;ENST00000311922;ENSMUST00000067543;ENSP00000312150;ENSRNOT00000005885.5;ENSG00000173334;ENST00000520847;ENSMUST00000067543.7;ENSP00000429063;ENSMUSP00000068834;ENSP00000312150.3;ENST00000311922.3;ENSRNOP00000005885;ENST00000520847.1;ENSRNOP00000005885.4;ENSRNOG00000004100;ENSRNOT00000005885;ENSMUSG00000032501;ENSMUSP00000068834.6	AA964141;DA686993;CAS91544;AK028626;NC_000008;Q96RU8;AK053706;ABBA01037918;AC_000140;AK297539;AAM45478;AL832388;NC_000081;NM_023985;AAK58174;AK040738;XP_006716559;CH473950;BE096693;FB713563;Q8K4K4;BAC30865;AF358866;AK044537;BAC37854;AW530250;NC_005106;CAI46181;BC006800;AK001319;AJ000480;AK162876;AAG35664;ACS13752;AAG35663;BC012441;AC_000037;AK307561;CH471060;CCD74463;AAH63292;NP_653132;AK193422;A…	8q24.13
RTN4IP1	reticulon 4 interacting protein 1	Protein	50	170728;309912;84816	ENSG00000130347;ENSMUSP00000060940.5;ENSRNOG00000000279;ENST00000369063.7;ENSP00000358059;ENST00000369063;ENSRNOT00000000304.7;ENSMUST00000054418.11;ENSP00000358059.3;ENSRNOP00000000304.5;ENSMUST00000054418;ENSRNOT00000000304;ENSMUSP00000060940;ENSMUSG00000019864;ENSRNOP00000000304	AC_000138;AABR07045484;BC082054;AABR07045485;AC153536;DQ896438;XR_001743693;BE894352;AAHY01085136;NM_001107644;XM_008772999;NC_000006;NM_001318746;AK085858;ABBA01026193;CF165433;ABBA01026194;ABBA01026195;AAH06399;A52373;XP_008771221;XM_006256589;XP_011534495;XP_011534494;XR_380055;EDL05027;AAHX01102007;AAHX01102006;CH471051;XR_001779470;AAHX01102005;AAL34525;BAC34189;AMYH02014243;AMYH02014242;NM_…	6q21
VEGFA	vascular endothelial growth factor A	Protein	19440	22339;7422;83785	ENSP00000388663;ENSP00000430829.1;ENSRNOP00000074002.1;ENSMUSP00000109148;ENST00000482630;ENSP00000430479.1;ENST00000372077.8;ENST00000518689.5;ENST00000425836;ENSRNOT00000026637;ENST00000518824.5;ENST00000611736;ENSG00000112715;ENSRNOP00000047820;ENSRNOT00000042790;ENSMUST00000167860;ENSMUSP00000131901;ENSP00000421561;ENSMUST00000024747.13;ENSP00000478570;ENST00000520948;ENSP00000483241;ENST0000…	AB451322;BU153227;AY756068;EDM18777;AAV34601;EDM18778;AY120866;EDM18775;EDM18776;EDM18779;EDM18780;BM661679;EDM18781;BQ554097;EDM18784;EDM18785;ACT64542;NM_003376;CAH23417;EDM18782;CB810370;EDM18783;NC_000083;NM_001317010;AAD55345;NM_031836;AAA35789;AB451451;CS367293;BC019867;M27281;AAL07528;EDM18788;AAL07527;AAL07526;EDM18786;AAL07525;EDM18787;AAL07524;AAL07523;HC040693;BC065522;ABW02819;HC04068…	6p12;6p21.1
VEGFC	vascular endothelial growth factor C	Protein	2633	114111;7424;22341	ENSMUSG00000031520;ENSRNOG00000011416;ENSRNOT00000015529;ENSMUST00000033919.5;ENSRNOP00000015529;ENSG00000150630;ENSP00000480043;ENSRNOT00000015529.4;ENST00000618562;ENSP00000480043.1;ENSRNOP00000015529.2;ENST00000618562.1;ENSMUSP00000033919.4;ENSMUST00000033919;ENSMUSP00000033919	BAG36605;AY032729;KF573691;CAH23418;NM_005429;EU862553;AAC52984;NM_009506;AAHY01070885;NC_000004;EU862554;BC096377;EU862555;AAHY01070884;CS172365;CH473995;EDL78943;CH471056;CAJ29667;AAH63685;EDL78944;AAB02909;AF020392;AAHX01087600;AF020393;AAB63248;EDL78945;AMYH02010558;AMYH02010559;CS172813;HC040685;ABM82088;AAB82540;P49767;AK216473;O35757;CAA63907;ABM85407;U58111;U73620;U58112;AAHX01087599;EAX0…	4q34.3
ASH1L	ASH1 like histone lysine methyltransferase	Protein	158	55870;310638;192195	ENSMUSG00000028053;ENSMUSP00000088451.4;ENSMUST00000186583.6;ENSRNOP00000072404;ENSG00000116539;ENSMUST00000090933;ENSRNOT00000085690.1;ENSP00000376204.3;ENSMUSP00000140251.1;ENST00000392403;ENSRNOT00000085690;ENSMUST00000186583;ENSRNOP00000027629.6;ENSP00000376204;ENSMUSP00000140251;ENSRNOT00000027629.7;ENSMUST00000090933.4;ENSMUSP00000088451;ENSRNOT00000027629;ENSRNOG00000020386;ENSRNOP00000072…	DA236222;XP_008759375;NM_001107689;NC_000001;AK088489;XP_008759379;XP_008759378;AC127377;XP_008759377;XP_008759376;AB209068;BAE32182;NP_060959;BAC28183;XP_008759382;XP_008759381;XP_008759380;ABBA01016707;ABBA01016708;ABBA01016705;ABBA01016706;AAHY01028932;ABBA01016703;XP_017174991;AAHY01028933;ABBA01016704;AAHY01028934;ABBA01016701;AAHY01028935;ABBA01016702;BAD92305;ABBA01016700;EDM00676;AAHY0102…	1q22
VDR	vitamin D receptor	Protein	5963	7421;24873;22337	ENST00000549336;ENST00000550325;ENSP00000229022;ENST00000549336.5;ENST00000550325.5;ENSRNOT00000011601;ENSRNOT00000082429;ENSP00000447173.1;ENSRNOG00000008574;ENSRNOT00000082429.1;ENSMUST00000023119.14;ENSMUST00000023119;ENSRNOP00000070446.1;ENSRNOP00000070446;ENSG00000111424;ENSP00000447173;ENSMUSP00000023119;ENSP00000449573;ENSRNOG00000054420;ENSRNOP00000011601;ENSMUSG00000022479;ENST0000022902…	NM_000376;AGU41802;AGU41803;AGU41800;AGU41801;NM_009504;CH474035;CAA47824;AK156789;AGU41808;AGU41809;AK154647;AGU41806;BAG35198;AC158787;AGU41807;NP_058754;AGU41804;AGU41805;M65208;NC_000081;AAR19315;AAR19316;AF080454;BAH02291;EU831779;LC202194;AGU41811;AGU41810;P48281;XP_024304946;NM_001364085;CAJ18502;CF138099;D31969;LC371282;NC_000012;LC202196;HQ692836;EDL87095;LC202195;AF026260;KF054040;BAC26…	12q13.11
CHI3L1	chitinase 3 like 1	Protein	1881	1116;89824;12654	ENST00000255409;ENSRNOG00000003312;ENSMUSP00000080717;ENSMUST00000082060;ENSRNOT00000078599.1;ENSRNOG00000053272;ENSMUSG00000064246;ENSP00000255409.3;ENSG00000133048;ENSMUSP00000119205.1;ENSMUST00000082060.9;ENSMUST00000156873.7;ENST00000255409.7;ENSRNOT00000078599;ENSMUSP00000119205;ENSMUST00000156873;ENSRNOP00000074871.1;ENSRNOP00000074871;ENSMUSP00000080717.3;ENSP00000255409	AAH38354;DQ890777;AB209459;EF467168;ABM81703;Y08378;NM_007695;BT007223;Y08374;FQ232458;ABY53363;EDL39625;EDL39626;NC_000001;AAH04734;CH466520;BC091365;AJ251847;BC034684;BAG35757;AAA16074;BAG53058;CJ147225;DA167112;AK130142;BC003780;XP_008767796;P36222;CH471067;XM_006529111;CAA63603;XM_006529112;AAH91365;AK225584;AI853039;BAC34654;NM_053560;BC004734;EAW91467;EAW91468;NC_000067;XP_011507410;NC_0051…	1q32.1
FAM133A	family with sequence similarity 133 member A	Protein	11	286499	ENST00000322139.4;ENST00000322139;ENSP00000362169.1;ENSP00000362169;ENST00000332647;ENST00000332647.5;ENSG00000179083;ENSP00000318974.4;ENSP00000318974	NC_018934;XP_011529231;DB084469;XP_011529230;XP_011529233;XP_011529232;HQ258600;Q8N9E0;XP_011529228;XP_011529227;DA297338;AMYH02039976;ABBA01064909;XP_011529229;BAC04467;AK094978;NM_173698;XM_006724641;DA188870;NP_001164582;NP_001164580;NP_001164581;BC113387;XM_011530931;XM_011530930;XM_011530926;XM_011530925;XM_011530928;XM_011530927;NM_001171109;XM_011530929;NP_775969;BC113385;XP_006724704;XM_0…	Xq21.32
RYR2	ryanodine receptor 2	Protein	1742	6262;423;20191;689560	ENSRNOP00000059019.3;ENSMUST00000021750.14;ENSMUST00000021750;ENSRNOG00000017060;ENSG00000198626;ENSMUSG00000021313;ENSRNOT00000067949.3;ENST00000366574;ENSP00000355533.2;ENSP00000355533;ENSRNOP00000059019;ENST00000366574.6;ENSMUSP00000021750.7;ENSMUSP00000021750;ENSRNOT00000067949	AL513130;Q92736;AJ300419;AJ300418;AJ300417;AJ300412;XM_006711810;AJ300411;AL445473;AJ300410;AJ300416;AJ300415;AAH43140;AJ300414;AJ300413;AJ300409;XP_017170948;AJ300408;XP_017170949;AJ300407;XP_017170946;AJ300406;XP_017170947;AJ300401;B0LPN4;AJ300400;XP_017170950;AJ300405;AJ300404;CAA66975;AJ300403;AJ300402;AL356773;AL359924;XP_017170937;XP_017170938;XP_017170935;XP_017170936;XP_017170939;XP_01717…	1q43
DKK1	dickkopf WNT signaling pathway inhibitor 1	Protein	3151	22943;13380;293897;100912050	ENSG00000107984;ENSMUST00000025803.8;ENSRNOT00000015771;ENSMUSP00000025803.8;ENSRNOP00000015771.4;ENST00000373970;ENSMUSP00000025803;ENSRNOT00000015771.7;ENSMUST00000025803;ENSRNOG00000011692;ENSRNOP00000064286;ENSP00000363081;ENSMUSG00000024868;ENSP00000363081.3;ENST00000373970.3;ENSRNOG00000048688;ENSRNOP00000015771;ENSRNOT00000074393	AK144119;NP_036374;CCA64580;AABR07006712;XM_003749089;EAW54144;BAE24802;EDM13121;NM_012242;BU752259;EDL41707;CH471083;AABR07006710;NM_001106350;AB020315;CS537949;AFI61647;DQ895421;NC_000085;BP265847;O94907;CCA64583;ABBA01052510;AAG15544;BAG37416;AC_000142;AC103405;NP_034181;AF030433;CAL40393;JA210704;CH473953;NC_018921;NM_010051;AAH01539;AAH50189;JA210593;AH009834;AFI61654;NC_000010;AY359005;AFI6…	10q21.1;10q11.2
WIPF1	WAS/WASL interacting protein family member 1	Protein	340	7456;215280;117538	ENST00000359761.7;ENSMUST00000102679.7;ENSMUSP00000092268.4;ENSG00000115935;ENST00000359761;ENSP00000352802;ENSP00000376330.2;ENSMUST00000094681;ENST00000392546;ENSMUSP00000092268;ENST00000392547;ENSP00000376330;ENSP00000352802.3;ENSRNOG00000018406;ENSMUSP00000099741.1;ENSMUSP00000099741;ENSMUSP00000099740;ENSMUSG00000075284;ENSMUST00000102680;ENSMUST00000102680.7;ENST00000392546.6;ENST0000039254…	XP_006499190;AL928813;NM_001077269;XP_006499191;BC045584;BC049788;NP_694778;NC_000002;AK156547;NP_003378;X86019;FQ226326;NG_032009;BQ016063;NP_476540;AK301271;AL954713;AABR07052526;CH471058;AABR07052525;XP_006712790;XP_006499187;Q8K1I7;ACE87497;FQ233413;XP_006499189;BU756544;XP_006499188;AK168092;CH466519;BM542331;AV338046;NP_001276652;BX640870;NP_001276651;NM_153138;EAX11129;EDL79148;ACE86810;ED…	2q31.1
S100A4	S100 calcium binding protein A4	Protein	1981	24615;6275;20198	ENSP00000346294.4;ENSMUSP00000001046;ENSMUSG00000001020;ENST00000354332;ENSG00000196154;ENSRNOG00000011821;ENSRNOT00000015958;ENSRNOT00000015958.4;ENST00000368716.8;ENSMUSP00000001046.5;ENSRNOP00000015958;ENSP00000357705.4;ENSP00000346294;ENSP00000357705;ENSRNOP00000015958.1;ENSMUST00000001046;ENST00000354332.8;ENSMUST00000001046.6;ENST00000368716	U94663;CAA34224;NM_019554;AK292083;J03628;NP_002952;AAA42098;AAH51214;AAA51920;FQ228506;NC_000001;AK160522;BC000838;M80563;BC094635;AAA39750;AAA39749;DQ892788;FQ223108;Z33457;CAG29341;CAA30014;M36579;M36578;D00208;BC051214;XP_006501240;AX038696;AY762982;XP_006501241;M88459;EAW53315;CAC16550;EAW53313;EAW53314;P05942;NG_027993;EAW53311;EAW53312;FQ221699;EAW53310;CB109749;FQ215053;AAH00838;AAH16300;…	1q21;1q21.3
IRF5	interferon regulatory factor 5	Protein	982	27056;296953;3663	ENSMUSG00000029771;ENSP00000385352;ENST00000249375.8;ENSP00000349770.5;ENSMUSP00000126273.2;ENST00000249375;ENSRNOP00000069195.1;ENSMUST00000167252;ENSRNOT00000085483.1;ENST00000473745.5;ENSRNOP00000010001.5;ENSMUST00000004392.11;ENSP00000349770;ENST00000477535;ENSMUSP00000004392.5;ENSRNOP00000010001;ENSP00000385352.2;ENSP00000419149;ENSRNOT00000010001.6;ENSMUSP00000004392;ENSP00000249375.4;ENSMU…	ABW03485;P56477;XP_005250374;XM_006715974;BAG59600;XP_006505158;XP_006505157;ABBA01057648;XP_006505159;AKI32225;AKI32224;AKI32223;AKI32222;ABK41901;NP_001100056;DQ893637;NP_001092100;NM_001106586;AAU12881;AKI32229;AAU12880;AKI32228;AKI32227;AKI32226;AAU12879;AAU12878;XP_006505161;AAU12877;XP_006505160;AK152042;XP_006505163;XP_006505162;FQ230949;NM_001098630;AAH04201;NM_001347928;BY749804;ACA81530…	7q32;7q32.1
MAP3K14	mitogen-activated protein kinase kinase kinase 14	Protein	1683	360640;53859;9020	ENST00000344686.6;ENSRNOP00000004532.5;ENSRNOG00000003278;ENSP00000478552.1;ENSRNOT00000004532.5;ENSMUST00000021324;ENST00000640087.1;ENST00000344686;ENSMUSG00000020941;ENSRNOT00000004532;ENSMUST00000021324.2;ENSG00000006062;ENSP00000478552;ENSMUSP00000021324.2;ENSMUSP00000021324;ENSRNOP00000004532	NP_001101771;AAI60295;EDL34183;EDL34184;ABC40733;XR_934591;AK123696;CH471178;EDM06263;AK172518;EDM06262;AA564389;NT_167251;NC_000017;BU623799;AH011637;BC160295;EAW51530;AK313085;HY096069;Q9WUL6;AC003963;EAW51529;BAC29344;AC_000149;NM_001108301;AC136172;AAH35576;AC008105;NC_000077;BC107015;XM_017597407;AC_000033;BE645094;XR_952490;AC003070;KT585122;AAHY01095865;AAHY01095864;AAHY01095866;AAI07016;A…	17q21;17q21.31
ERRFI1	ERBB receptor feedback inhibitor 1	Protein	598	313729;54206;74155	ENSMUST00000030811.1;ENSRNOT00000085315.1;ENSMUSP00000030811;ENST00000377482;ENSMUSP00000073285;ENSRNOP00000072811.1;ENSRNOP00000072811;ENSRNOT00000085315;ENST00000377482.9;ENSMUST00000073600;ENSMUSG00000028967;ENSP00000366702.5;ENSMUSP00000073285.2;ENSG00000116285;ENSRNOG00000058186;ENSMUST00000073600.8;ENSMUSP00000030811.1;ENSMUST00000030811;ENSP00000366702	XP_006710760;XP_006537151;AK167156;BAG53220;BAE39021;AAHY01032649;AL137274;AAH05546;BC025337;NC_000001;AAH83845;DB033666;EAW71592;EAW71594;EAW71593;AK315718;AK206436;NM_133753;BC012839;BAG38076;XM_006537088;NM_001014071;XM_006710697;AK212670;CAA30252;CH466594;AMYH02000204;AMYH02000203;AL034417;XP_006539273;DQ892137;NM_001356323;AK139780;BC083845;BP754554;AL607084;BC005546;X07266;P05432;ABM83063;Q…	1p36.23;1p36
SPRY1	sprouty RTK signaling antagonist 1	Protein	946	24063;10252	ENST00000622283.1;ENSMUST00000038569.7;ENST00000622283;ENSMUSP00000049292;ENST00000339241.1;ENSP00000481675;ENST00000339241;ENSG00000164056;ENSMUSP00000103744.1;ENSP00000480540;ENST00000610581;ENSMUSG00000037211;ENSMUST00000108109.7;ENST00000610581.4;ENSMUST00000108109;ENSP00000481675.1;ENSP00000377871.2;ENST00000394339;ENST00000394339.2;ENSP00000377871;ENSMUST00000038569;ENSP00000480540.1;ENSP00…	BC069914;AC_000136;XM_005262686;BC063856;AY260058;CBX47509;CBX47508;AK026960;CA447611;DA765300;XP_006535529;XP_006535528;XP_006535527;AMYH02010027;NC_000004;NP_005832;AAC39566;Q9QXV9;NP_955359;AY590694;BAC25443;AK014578;CH471056;AL602431;BC039139;NM_001305441;NM_001305442;NM_001305440;NM_001258038;AV692593;O43609;BAE24374;NM_001258039;NM_011896;XM_006535464;BC051977;XM_006535466;AAP20102;XM_00653…	4q28.1
S100A13	S100 calcium binding protein A13	Protein	170	6284;20196;295213	ENSP00000392767.2;ENSP00000392767;ENSP00000376399.1;ENSP00000376398.1;ENSRNOT00000016519;ENSP00000357688;ENST00000392623;ENST00000440685.6;ENSMUSP00000047737.7;ENST00000392622;ENSG00000189171;ENSMUST00000048138.6;ENSRNOG00000012393;ENSRNOP00000016519;ENST00000368699;ENST00000392622.3;ENSP00000376398;ENSP00000376399;ENST00000392623.5;ENSRNOP00000016519.5;ENSMUST00000048138;ENST00000440685;ENSMUSG0…	AW141940;XM_017002036;XM_017002035;AK002755;XM_017002034;BM762088;NM_009113;CK817939;BC005687;NC_000001;NM_001024213;XP_006501233;NM_001024212;NM_001024211;NM_001024210;P97352;EAW53300;NM_001191607;AK097132;XM_011240046;CAG46946;XM_005245434;BM913375;AL162258;CR542149;CAC16559;CAA68189;CAA68188;XP_011238348;NC_000069;KY499674;AAH05687;AAH68064;Q99584;AC_000025;AAHX01275794;AY987392;AMYH02001904;B…	1q21;1q21.3
SPRY2	sprouty RTK signaling antagonist 2	Protein	1198	306141;24064;10253	ENSRNOT00000013342;ENSRNOP00000013342.3;ENST00000377102;ENSG00000136158;ENSRNOG00000010058;ENST00000377104;ENSMUST00000022709;ENSMUSG00000022114;ENSMUSP00000022709;ENSP00000366306.1;ENSRNOT00000013342.6;ENSMUST00000022709.5;ENSRNOP00000013342;ENSP00000366308.3;ENST00000377102.5;ENST00000377104.3;ENSP00000366308;ENSMUSP00000022709.4;ENSP00000366306	AL354668;AAHX01085279;XP_006719816;CAD28524;XP_006719815;AL713749;BX648582;O43597;AMYH02028352;NP_001305466;NP_001305467;EDL00523;Q9QXV8;NP_001305465;AC132112;XM_011534867;AM392994;AC_000145;NC_000080;AAD34167;XP_006519079;BC089116;EAW80601;NC_018924;BC015745;BE654412;CH471093;XP_011533169;NP_005833;XP_005266274;NC_000013;AAH04205;NM_011897;AAI38769;AF039843;AAC04258;AK313810;DA230586;CAL37872;AM…	13q31.1
MIRLET7F1	microRNA let-7f-1	Protein	606	406888	ENST00000362202.3;ENSG00000199072	AMYH02021252;AJ421731;NC_018920;LM608156;AC_000141;NR_029483;AL158152;NC_000009;ABBA01017676	9q22.32
SPAG9	sperm associated antigen 9	Protein	376	9043;70834;360600	ENSP00000426900;ENSMUSP00000099457;ENSMUSP00000075115.6;ENSMUST00000103168;ENSRNOP00000073784;ENST00000262013.11;ENST00000357122;ENSP00000484908;ENST00000357122.8;ENSMUST00000041956;ENST00000505279;ENST00000505279.5;ENSMUSP00000099457.3;ENSG00000008294;ENSP00000423165.1;ENSMUST00000075695.12;ENSP00000349636;ENSRNOP00000003777;ENSRNOT00000003777;ENSMUST00000092777.10;ENSMUST00000092777;ENSRNOT0000…	XM_005257773;XM_005257774;XM_005257771;XM_005257772;XM_006247143;XM_006247146;AAX19462;BB618351;XM_006247147;NP_001020601;NP_001020600;XM_005257770;XP_006534279;XP_006534278;XP_006534277;XP_006534276;BC060506;XP_006534275;XP_006534274;XP_006534273;AK299553;BAG51202;AK079365;EDM05691;XM_006247150;XM_017025283;XM_006247153;XM_017025284;XM_006247154;XM_005257767;XM_006247151;AK076411;XM_017025285;JF…	17q21.33
WNT10A	Wnt family member 10A	Protein	441	316527;80326;22409	ENSRNOT00000086375.1;ENSRNOT00000086375;ENSMUSP00000006718.8;ENSP00000258411;ENST00000258411.7;ENSG00000135925;ENSMUST00000006718;ENSMUSG00000026167;ENSMUSP00000006718;ENSRNOG00000052510;ENSRNOG00000017455;ENSMUST00000006718.14;ENST00000258411;ENSRNOP00000072067.1;ENSRNOP00000072067;ENSRNOP00000023878;ENSP00000258411.3;ENSRNOT00000023878	CQ970172;AAH34352;KY316508;NP_001101697;CQ970134;P70701;NC_000002;AF315943;AAG38660;BC003544;AAG45153;KX852703;AC152409;CAI38673;AC_000023;BC052234;CH474004;ARD05076;NP_079492;BC014737;AK315081;AAH52234;AQQ12669;AB059569;NC_005108;AC132020;BAB55602;AC073128;BAB14898;AAB08085;AMYH02005810;AC_000134;BAG37548;EAW70659;AAHX01060874;ACE86419;NM_025216;ABBA01023856;NC_018913;ABBA01023855;XM_011511929;X…	2q35
PRDX1	peroxiredoxin 1	Protein	1635	5052;18477;100363379;117254	ENSMUSG00000028691;ENSP00000389047;ENSP00000262746;ENSRNOT00000023132.5;ENST00000424390.1;ENST00000262746.5;ENSRNOP00000023132;ENSMUSP00000114159;ENSP00000361152;ENSMUST00000135573.7;ENSRNOG00000017194;ENST00000424390;ENSP00000361152.5;ENST00000319248.12;ENSP00000389047.1;ENST00000319248;ENST00000262746;ENSMUST00000135573;ENSG00000117450;ENSRNOT00000023132;ENSP00000262746.1;ENSRNOP00000023132.2;E…	AF157330;AF157331;BAE40933;BAA06275;BC083348;HM570420;AK150797;D21252;BC088118;AK151760;ABM84099;NP_002565;DQ896472;NC_000001;NM_001202431;AK184215;CH471059;BC007063;BT019740;BAG34839;AL451136;BAA86992;AAV38545;BAE29860;ABBA01050865;ABBA01050866;BAB27120;ABBA01050867;BAA03713;CR407652;AB451388;BAA04796;Q63716;NP_859047;NM_002574;EDL30594;NP_859048;BM827394;AB023564;AK008711;EDL90264;AAD45323;BAC3…	1p34.1
MIR106B	microRNA 106b	Protein	1041	406900	ENST00000385301.1;ENST00000385301;ENSG00000208036	CH236956;NR_029831;NG_046973;AMYH02016371;AC_000139;AC073842;LM608661;ABBA01013238;NC_000007;NC_018918	7q22.1
WNT5A	Wnt family member 5A	Protein	3154	7474;22418;64566	ENSRNOP00000021164;ENSMUST00000112272.1;ENSMUSP00000107891;ENSMUSP00000107891.1;ENSRNOP00000021164.1;ENSP00000420104;ENST00000497027.5;ENSP00000264634;ENSRNOT00000021164.3;ENST00000264634.8;ENSMUSG00000021994;ENSMUSP00000064878.4;ENST00000264634;ENSG00000114251;ENSMUST00000112272;ENSMUSP00000064878;ENSP00000264634.4;ENSRNOT00000021164;ENSRNOG00000015618;ENSMUST00000063465;ENST00000497027;ENSMUST0…	AK031597;AU118341;CAY02596;AAF15588;NC_000003;NM_001256224;XP_008769229;NM_001256105;BAF83558;AK290869;AK031512;NC_000080;AI634753;XP_006518989;XP_006518988;DB224740;CH471055;XP_006518987;XP_006518986;AK090582;GN095169;NP_003383;XM_006713324;CAI38645;BF218039;AC_000036;XP_011532383;AAHY01112465;AC121764;XP_011532384;AAHY01112466;CQ970154;BC018425;XP_011532385;AAA40567;XP_011532386;XP_011532387;XP…	3p21-p14;3p14.3
MIR1-1	microRNA 1-1	Protein	2021	406904	ENST00000362147.2;ENST00000362147;ENSG00000199017	AMYH02037435;NC_000020;ABBA01012316;NC_018931;AL449263;AC_000152;NR_029780;LM608609	20q13.33
CASC2	cancer susceptibility 2	Protein	257	255082	ENSG00000177640;ENST00000435944;ENST00000435944.5;ENST00000454781;ENST00000454781.5	CAD59606;CAD59607;CAD59605;BC036393;HG503298;HG503299;AK055184;HG503297;CH471066;EAW49419;BC112326;Q6XLA1;BC112308;BC112306;AC_000142;EAW49421;AMYH02023892;HG503302;EAW49420;Q8IU53;AMYH02023891;AMYH02023893;NC_018921;HG503300;EAW49422;HG503301;NR_026939;AI219353;AC022395;NR_026940;NR_026941;AY226451;AY226450;ABBA01062936;ABBA01062935;AC005879;NC_000010;CAC83044;AJ535621;AJ535620;LK938918;AJ535622…	10q26.11
MIR10B	microRNA 10b	Protein	932	406903	ENST00000385011;ENSG00000207744;ENST00000385011.1	NC_000002;NG_012080;AJ550395;NC_018913;AC009336;AMYH02005297;ABBA01062219;NR_029609;AC_000134;LM608341	2q31.1
SCD	stearoyl-CoA desaturase	Protein	3714	246074;6319;20249	ENSRNOT00000018447;ENSMUST00000041331;ENSMUST00000041331.2;ENSMUSP00000036936;ENSRNOP00000018447;ENST00000370355;ENSMUSP00000036936.2;ENSRNOP00000018447.3;ENSMUSG00000037071;ENSRNOG00000013552;ENSG00000099194;ENST00000370355.2;ENSP00000359380.2;ENSRNOT00000018447.5;ENSP00000359380	AAM34747;AAM34744;EAW49830;CH473986;AAM34746;AAM34745;AAA40103;AF509567;AH002082;BC007474;AF509568;AF509569;AI740935;BQ885468;BAE25137;NC_000085;BAG35237;AAHX01000514;BAD96582;AF509570;P13516;AF109362;AF097514;GU017415;EDL41930;NC_000010;AK148103;AAD29870;AI761929;CH471066;NP_631931;AK012370;NM_139192;AC_000041;AK312312;AMYH02023652;AAK54510;DB045963;NP_033153;AF320307;NM_009127;S70284;XM_0062314…	10q24.31
REG3A	regenerating family member 3 alpha	Protein	1496	18489;24618;5068	ENST00000305165.2;ENSMUSP00000094667.3;ENST00000305165;ENSP00000377456.1;ENSP00000386630;ENSMUST00000096904;ENSP00000386630.3;ENST00000409839.7;ENST00000393878.5;ENSG00000172016;ENSMUSP00000094667;ENSMUST00000096904.5;ENST00000393878;ENSRNOP00000008212.4;ENSP00000377456;ENST00000409839;ENSMUSG00000071356;ENSRNOT00000008212.2;ENSRNOP00000008212;ENSRNOT00000008212;ENSRNOG00000006151;ENSP00000304311…	AK311526;Q06141;AAT11159;EAW99570;BQ777112;NP_035166;EAW99572;D13509;EAW99571;AAH36776;S51768;NC_000002;FQ232415;D63360;NP_620355;AAT11161;CH466523;AK311523;L15533;NP_620354;AAA41805;AAA41807;HF583687;AAX93047;AAB23103;AC069387;M98049;ABM84823;CH471053;BAA18928;BAA18929;FQ233015;CAA48605;X79987;X79988;D30715;EDK99014;AB035212;NP_002571;BC027525;NC_005103;D13510;CH473957;ABBA01075666;M84337;AMYH02…	2p12
FALEC	focally amplified long non-coding RNA in epithelial cancer	Protein	113	100874054	ENST00000416894.1;ENSG00000228126;ENST00000416894	NC_018912;AMYH02001853;NR_051960;NC_000001;AL713297;ABBA01049347;AL356356;AC_000133;HG492745	1;1q21.2
MIR125A	microRNA 125a	Protein	1663	406910	ENST00000385273.1;ENST00000385273;ENSG00000208008	AC018755;NC_018930;ABBA01068265;AC_000151;AMYH02036391;NR_029693;LM608509;NC_000019	19q13.41
PAK1	p21 (RAC1) activated kinase 1	Protein	2772	29431;18479;5058	ENST00000530617;ENST00000530617.5;ENSRNOP00000045832;ENSRNOT00000091952;ENSMUST00000033040.11;ENSP00000433423.1;ENST00000356341.7;ENSRNOP00000045832.3;ENSP00000348696.3;ENSRNOP00000073036;ENST00000356341;ENST00000278568;ENSRNOT00000049321.4;ENSP00000278568;ENSMUSP00000033040.5;ENSP00000433211.1;ENSRNOT00000091952.1;ENSMUST00000033040;ENST00000278568.8;ENSRNOT00000049321;ENSRNOP00000073036.1;ENSMU…	XM_006718574;XM_006718575;XM_006718576;AC151477;BM451179;BC050377;BAH12236;NP_002567;ACE87778;KT584868;AP000486;U24152;AAHY01064596;AAHY01064597;AAHY01064595;AK078711;AAHY01064598;AAHY01064599;AF082077;XM_006718572;XM_006718573;XP_024304331;XP_024304330;XP_024304332;AAHX01007374;AAHX01007375;AAHX01007373;AC_000029;AF071884;XP_011543386;XP_011543385;XP_024304326;XP_024304325;XP_011543384;XP_024304…	11q13.5-q14.1;11q13-q14
XIST	X inactive specific transcript	Protein	866	7503	ENST00000429829.5;ENST00000429829;ENSG00000229807	NC_018934;AK025198;M97168;AMYH02039773;X56199;NC_000023;AMYH02039772;X56197;ABBA01059641;X56198;AK295558;AI640908;X56196;U50908;BX648323;CR749383;AL353804;AK054860;ABBA01059640;HG512579;NG_016172;HG512583;ABBA01059638;HG512582;ABBA01059639;HG512585;NR_001564;HG512584;HG512587;HG512586;DQ583411;HG512588;AC_000155;HG512581;HG512580;ABBA01059637	Xq13.2
MIR126	microRNA 126	Protein	2024	406913	ENST00000362291;ENST00000362291.1;ENSG00000199161	AMYH02021906;AL590226;LM608511;NC_018920;ABBA01022716;NR_029695;AC_000141;NC_000009	9q34.3
SOX17	SRY-box 17	Protein	1079	64321;20671;312936	ENSMUST00000116652.7;ENST00000297316;ENST00000297316.4;ENSRNOT00000033116;ENSMUSP00000112351.2;ENSMUST00000027035;ENSRNOP00000033962;ENSP00000297316;ENSMUSP00000141894;ENSG00000164736;ENSMUST00000195555.1;ENSMUST00000195555;ENSMUSP00000027035;ENSRNOG00000027357;ENSRNOT00000033116.4;ENSMUST00000027035.9;ENSMUSP00000142116.1;ENSMUST00000192650.5;ENSMUSG00000025902;ENSMUSP00000027035.3;ENSMUST000001…	NP_001101372;CH473984;XM_006495478;XM_006495477;Q9H6I2;BAB15277;XP_011236666;XP_011236665;ABBA01041744;NC_000008;XP_006495541;XP_006495540;XP_017448813;AK076707;XP_017448812;XP_017448815;XP_017448814;XP_017448816;XM_011238364;XM_006495474;XM_006495476;XM_006495475;AK051370;AC129937;AK004781;EDM11595;BAA08443;EDM11594;NM_022454;BAA08444;AAI48438;EAW86748;L29085;AK025905;AAH60612;CH471068;AB073988;…	8q11.23
MIR137	microRNA 137	Protein	1248	406928	ENSG00000277990;ENST00000385223;ENSG00000284202;ENST00000385223.1	NC_018912;NR_029679;ABBA01045470;NC_000001;AC104453;AMYH02001539;AC_000133;LM608494	1p21.3
MIR132	microRNA 132	Protein	1694	406921	ENST00000591554.1;ENSG00000267200;ENST00000591554	AC_000149;LM608489;AC090617;NR_029674;AMYH02032761;NC_000017;ABBA01054688;NC_018928	17p13.3
MTOR	mechanistic target of rapamycin kinase	Protein	18114	2475;56717;56718	ENSMUSP00000099510;ENSMUSP00000099510.3;ENSMUST00000103221.9;ENSRNOT00000014167;ENSG00000198793;ENSMUST00000103221;ENSMUSG00000028991;ENSRNOG00000009615;ENST00000361445.8;ENSRNOP00000014167.4;ENSP00000354558;ENSRNOT00000014167.7;ENSRNOP00000014167;ENSP00000354558.4;ENST00000361445	AK304273;BC117166;CU210865;AAHX01040809;AF152840;Q9JLN9;AL049653;AL359082;AL731654;XP_024301955;P42346;P42345;BAE43081;AK172584;AK012031;NC_000001;AK036004;BP250183;AAHY01041929;CAC15570;KF495866;AAC39933;L35478;AL031291;CH466594;FQ225126;AAA65929;AAHY01041930;XM_005263439;AMYH02000287;NG_033239;AB209995;NP_063971;AMYH02000286;XM_005263438;AAH43920;AMYH02000285;AMYH02000284;AMYH02000283;AAI12905;…	1p36.22;1p36.2
JAK1	Janus kinase 1	Protein	11811	16451;3716;84598	ENSRNOT00000064542.1;ENSMUSP00000099842;ENSMUSG00000028530;ENSMUST00000102781;ENST00000342505.4;ENSRNOT00000064542;ENSRNOG00000011157;ENSP00000343204.4;ENST00000342505;ENSMUSP00000099842.3;ENSRNOP00000061649.1;ENSMUST00000102781.9;ENSRNOP00000061649;ENSP00000343204;ENSG00000162434	AC093427;AB209057;AAA36527;AK181063;NM_146145;XM_006502812;XM_011240451;NM_053466;XM_006502813;NG_023402;CH466527;NC_000001;BC031297;BC039752;AK033004;BC090029;CH471059;CH473998;XP_005270898;BAE22031;NP_445918;KC876867;KT584867;AMYH02001172;AK183753;AMYH02001173;BC023604;XP_011540812;BC132729;BAE30969;XM_011549220;XP_011539697;BX648044;P52332;AABR07049385;EDL30874;BAE40036;FQ227839;AER93381;AAN59…	1p32.3-p31.3;1p31.3
MIR144	microRNA 144	Protein	1259	406936	ENSG00000283819;ENST00000384886.3	AC_000149;LM608500;AMYH02033231;NR_029685;NC_000017;AC024267;ABBA01015038;NC_018928	17q11.2
KDM1A	lysine demethylase 1A	Protein	3755	500569;23028;99982	ENSRNOP00000052846;ENSMUST00000105847;ENSMUSP00000111977.2;ENSP00000349049.3;ENSRNOT00000080881.1;ENSMUST00000105847.7;ENSRNOT00000080881;ENSRNOP00000074048.1;ENST00000356634.7;ENST00000400181;ENST00000356634;ENSRNOT00000055992;ENSMUSG00000036940;ENSMUSP00000101473.1;ENST00000465864.2;ENSP00000383042;ENSRNOP00000074048;ENSMUSP00000101473;ENSG00000004487;ENSMUSP00000111977;ENSP00000473297.2;ENSMUS…	AK007763;HI964241;HI964243;XM_005245786;NC_000001;EDL29935;AK129170;NM_133872;BC016639;BAA25527;XP_006710537;XP_006710536;XP_006710535;AA664447;EAW95031;XP_006539393;XP_006539392;AAH19417;AL031428;XP_006539394;NM_015013;NM_001356567;BM949344;BC040194;BC025362;EAW95033;EDL80818;EAW95032;AL833812;AAH48134;BG717076;XP_005245843;XM_017000716;XM_017000717;NP_055828;BC059885;AC_000026;ABX10434;ABBA0105…	1p36.12
CCR6	C-C motif chemokine receptor 6	Protein	1142	1235;308163;12458	ENSMUST00000097418;ENSMUST00000177568.7;ENSMUSP00000131153;ENSRNOT00000017302;ENSMUSP00000135945.1;ENST00000341935;ENSMUST00000180103;ENSRNOP00000017302;ENSMUSP00000128559.2;ENSG00000112486;ENSMUST00000167956.8;ENSG00000272980;ENSMUSP00000137249.1;ENSRNOP00000017302.3;ENSMUSP00000128559;ENSMUST00000164411;ENSRNOT00000017302.6;ENSP00000383715;ENSP00000343952;ENSMUST00000180103.1;ENST00000341935.9;…	BC037960;AAHX01003100;NC_000006;AAI05670;FQ227530;DA645096;AAHX01003102;NC_000083;AAHX01003101;U60000;AAD14874;O54689;ABBA01033434;XM_006227922;AAB06949;CH471051;AAC51124;AAB62714;AAC51125;NM_001013145;ABS57469;AK154413;NP_004358;NP_113597;NP_033965;AJ222714;ABM86600;AC164431;BC091197;AY242126;AC_000039;CH474059;AB016031;U68032;U68031;U68030;XM_008758756;BAA82443;XM_008758755;CAA10956;EDL83127;XP…	6q27
MIR145	microRNA 145	Protein	2640	406937	ENST00000384967;ENST00000384967.1;ENSG00000276365	AC_000137;AMYH02012443;NC_000005;LM608501;NR_029686;AC131025;ABBA01026306;NC_018916;AJ535835	5q32
MIR141	microRNA 141	Protein	1438	406933	ENST00000384975.1;ENST00000384975;ENSG00000207708	NC_018923;U47924;ABBA01017670;NC_000012;LM608497;AMYH02025958;NR_029682;AC_000144	12p13.31
MIR146A	microRNA 146a	Protein	3264	406938	ENSG00000277727;ENSG00000283733;ENST00000385201;ENST00000385201.1	AC091842;AC_000137;NR_029701;NC_000005;LM608517;AMYH02012605;NC_018916;ABBA01044218	5q33.3;5q34
PCBP1	poly(rC) binding protein 1	Protein	608	500242;23983;5093	ENSP00000305556;ENSMUST00000053015;ENSG00000169564;ENSMUSP00000054863.5;ENST00000303577;ENSP00000305556.5;ENSMUSG00000051695;ENSMUSP00000054863;ENSMUST00000053015.6;ENST00000303577.6	BC069915;BC039742;AAHY01055042;AC016700;NG_029956;AK002433;AC153374;NC_000002;NM_011865;AK130439;ADQ32466;NP_035995;P60335;CH466523;AMYH02004035;AMYH02004034;XM_006236844;AF073936;CAA55016;AAHX01031362;AF139895;AF139894;BC004793;CH471053;BM794597;NM_006196;X78137;NC_005103;AK314225;BAG36897;CH473957;AC_000134;XP_008774006;AAH39742;FJ224329;AAH69915;NC_018913;AAA91317;EAW99834;HQ447984;EDK99183;AC…	2p13-p12;2p13.3
CCR7	C-C motif chemokine receptor 7	Protein	2355	287673;1236;12775	ENSG00000126353;ENSMUSP00000099423;ENSMUST00000103134;ENST00000579344.1;ENSRNOT00000014163;ENSRNOG00000010665;ENSP00000462631.1;ENST00000246657;ENSRNOP00000014163.4;ENST00000579344;ENSP00000246657.2;ENSP00000462631;ENSRNOT00000014163.7;ENSP00000246657;ENSMUSP00000099423.3;ENSMUST00000103134.3;ENST00000246657.2;ENSRNOP00000014163;ENSMUSG00000037944	NP_001829;NP_001288645;DQ895308;NP_001288647;DA814913;DQ892114;NP_001288646;AAHX01065943;BC089762;AK310277;AAHX01065942;BI910219;BAE32796;AY587876;NP_001288643;EAW60669;NP_001288642;L31583;L31584;L08176;L31581;ABM86234;L31582;GN344041;NM_001301716;NM_001301717;BAE32875;NM_001301718;AK154849;CH473948;BU740631;NM_001301713;EDM05972;NM_001301714;AK127810;AK312732;ABM83040;XM_006532119;NM_007719;BC14…	17q21.2;17q12-q21.2
MIR138-1	microRNA 138-1	Protein	1119	406929	ENST00000385219;ENST00000385219.1;ENSG00000207954	LM608516;NC_000003;NC_018914;NR_029700;AC006058;AMYH02006644	3p21.32
LRG1	leucine rich alpha-2-glycoprotein 1	Protein	286	367455;116844;76905	ENSP00000302621.4;ENSRNOP00000065771.1;ENSMUSP00000038048.7;ENSMUST00000041357;ENST00000306390.6;ENSG00000171236;ENSMUST00000041357.7;ENSRNOP00000065771;ENSRNOG00000049918;ENSMUSP00000038048;ENSRNOT00000074993;ENSP00000302621;ENSMUSG00000037095;ENST00000306390;ENSRNOT00000074993.2	BC088434;AK303861;NC_018930;AC011498;NM_052972;AAK95527;AAH92077;NP_443204;BAD38644;NC_000083;AMYH02035292;AB073607;AK009555;ADQ31727;BAB83091;CH471139;AABR07066534;NC_000019;AAH34389;AK004940;EDL23719;NC_005108;AB055885;BC030733;CH466559;BAG37106;FQ220477;BAG51312;BC070198;AAHX01058020;AK314506;P02750;HQ447240;AAH88434;NP_084072;AC_000039;NM_001009717;ABBA01056062;AF403428;AF403429;AAH30733;CT00…	19p13.3
MIR143	microRNA 143	Protein	1911	406935	ENST00000385300.1;ENSG00000284182;ENST00000385300;ENSG00000208035	AC_000137;AMYH02012443;NC_000005;AC131025;NR_029684;AJ535834;LM608499;ABBA01026306;NC_018916	5q32
MIR155	microRNA 155	Protein	4586	406947	ENST00000385060;ENSG00000275402;ENST00000385060.1;ENSG00000283904	AP000223;LM608611;NC_000021;NC_018932;NR_030784;ABBA01057209;AC_000153;AMYH02037647	21q21.3
MIR150	microRNA 150	Protein	1636	406942	ENST00000385048.3;ENSG00000207782	NR_029703;NC_018930;ABBA01032923;AC_000151;AMYH02036319;LM608519;NC_000019;AC010619	19q13.33
MIR148A	microRNA 148a	Protein	1362	406940	ENST00000362215.3;ENSG00000199085	CH236948;AC_000139;NR_029597;AMYH02015387;ABBA01056738;NC_000007;AC010719;LM608330;NC_018918	7p15.2
MIR15A	microRNA 15a	Protein	1598	406948	ENSG00000275952;ENST00000607334;ENST00000607334.3;ENSG00000283785	NC_000013;AJ421733;ABBA01051034;NC_018924;LM608158;AMYH02028020;NR_029485;AL137060;AC_000145	13q14.2
ZNF677	zinc finger protein 677	Protein	12	342926	ENST00000598513;ENSP00000469391.1;ENST00000598513.5;ENSG00000197928;ENSP00000469391	XM_005258862;XP_005258917;XM_005258863;XP_005258919;XM_005258860;BX648243;Q86XU0;NC_018930;KT585086;AK026366;NM_001317998;AAH50038;AAH29855;BC029855;BC050038;AC092070;AMYH02036423;NP_872415;AK308120;EU446632;NP_001304927;XM_011526912;CH471135;EAW72124;CA429416;ADZ15985;XP_005258920;ABZ92161;ABBA01068218;NC_000019;XM_011526913;DA337379;XM_011526914;JF432768;CK125988;XP_011525215;XP_011525214;DA592…	19q13.42
RASSF2	Ras association domain family member 2	Protein	193	215653;311437;9770	ENST00000379400;ENST00000379400.7;ENSMUST00000103182.7;ENSP00000368710;ENSMUSP00000028814;ENSMUSP00000028814.8;ENST00000379376;ENSP00000368684;ENSRNOP00000028883;ENSMUST00000028814;ENSMUST00000103182;ENSMUSG00000027339;ENSRNOP00000028883.7;ENSP00000368710.3;ENSMUST00000028814.14;ENSRNOT00000028883;ENST00000379376.2;ENSMUSP00000099471;ENSP00000368684.2;ENSG00000101265;ENSMUSP00000099471.1;ENSRNOG0…	AK216093;D79990;BAC25921;AK222650;EDL28339;AL133354;AK172906;XM_017028149;DA333367;NP_780654;XP_016883639;XP_016883638;AL833794;BAD32184;XM_017028152;XM_017028153;XM_017028150;XM_005260895;XM_017028151;HQ258175;XP_016883640;XP_016883642;XP_016883641;BQ770520;AAHY01020809;NM_001037096;CH466519;AAHY01020810;XM_006499142;Q8BMS9;XM_006499141;XM_006499140;DQ192521;DQ192522;ABBA01053857;XM_006499144;XM…	20p13
BMP4	bone morphogenetic protein 4	Protein	4676	652;25296;12159	ENSP00000245451.4;ENST00000245451;ENST00000245451.8;ENSRNOT00000012957.6;ENST00000417573.5;ENSRNOT00000012957;ENSMUSP00000098242.2;ENSMUSP00000073720;ENST00000559087;ENSMUST00000074077;ENSMUSP00000073720.5;ENST00000558984.1;ENSMUSG00000021835;ENSMUST00000074077.11;ENSP00000453485;ENSP00000394165;ENSRNOP00000075142;ENSP00000394165.1;ENSP00000453485.1;ENSMUST00000100676.2;ENSRNOT00000083268;ENST000…	BC034053;AAH20546;EAW80631;AAH13459;EAW80630;NP_001303289;XM_011244934;XM_011244935;X56848;Z22607;NM_001347914;EU518936;NM_001347913;NM_001347912;KM207213;KM207214;KM207215;AMYH02029213;NP_001193;NM_001347917;XP_011243236;NM_001347916;NC_000080;XP_011243237;NM_001347915;NG_009215;ABW03634;KM207216;CH474040;EU176183;NC_000014;XM_005268015;AK136527;BAA03555;D30751;AK145359;NP_036959;XP_006518530;D1…	14q22-q23;14q22.2
PTK2	protein tyrosine kinase 2	Protein	8292	14083;5747;25614	ENSP00000429129.1;ENSP00000428492.1;ENSP00000429911;ENSMUSP00000105663;ENSRNOP00000075518.1;ENST00000519465.5;ENSMUST00000110036;ENST00000523539.5;ENSRNOP00000011219;ENSP00000429911.1;ENST00000517887.5;ENSP00000429170.1;ENSP00000429082;ENSMUSG00000022607;ENSP00000429474.1;ENSP00000403416.2;ENSP00000341189.3;ENSP00000341189;ENSRNOP00000075518;ENSMUSP00000154242.1;ENST00000522684;ENSRNOG00000007916…	NP_001339640;NP_001339641;NP_001339642;AAH35404;EDM16118;EDM16117;AK005468;EDM16119;AB030035;EAW92213;EAW92214;NP_001339643;NP_001339644;NP_001339645;NP_001339646;NP_001339647;NP_001339648;NP_001339649;XP_011243754;XP_011243755;XM_011517184;XM_011517185;ABW03595;NR_148039;XM_011517186;XM_011517187;NR_148037;XM_011517188;NR_148038;XM_011517189;NP_001339630;XM_011245453;NR_148036;NP_001339631;XM_01…	8q24.3
MT1G	metallothionein 1G	Protein	138	4495	ENST00000444837;ENSP00000369139.3;ENSP00000369139;ENSP00000391397;ENSP00000391397.2;ENSG00000125144;ENST00000379811.3;ENST00000444837.6;ENST00000379811	BC005311;BM817643;P13640;BC048334;EU176477;NM_005950;EAW82882;EAW82883;S68954;CD175975;AC_000148;BC020757;ABW03278;AAH20757;J03910;NP_001288196;CH471092;ABM92157;ABBA01025249;AAB30083;AC026461;NC_000016;NP_005941;K03473;NM_001301267;NC_018927;AAA59873;AMYH02032091;DQ890540;BC035287	16q13
PTH	parathyroid hormone	Protein	4087	19226;24694;5741	ENSRNOT00000019199.2;ENST00000282091.5;ENSMUSP00000078723;ENSG00000152266;ENSRNOP00000019199;ENSMUSG00000059077;ENSMUSP00000078723.5;ENSMUST00000079793;ENSRNOP00000019199.1;ENSMUST00000079793.6;ENSP00000282091;ENSRNOT00000019199;ENSP00000282091.1;ENST00000282091;ENSRNOG00000014318	M54875;AMYH02024350;V00597;S80127;AAP32220;CAA29192;AK138677;NM_020623;NP_001303281;W52796;AF066075;AF066074;AH002239;BX106232;P04089;AH002956;AC_000143;NC_018922;NM_017044;P01270;CH473956;NG_008962;NP_065648;NP_000306;AAH96142;AAH96143;BG188276;AAH99456;CAA23843;EDL17048;NC_000011;AAH96144;AAH96145;NC_005100;AF346654;CAA01956;BX103059;AAA41979;AAA57156;NM_000315;AAC99656;AAA60215;AC156987;NP_058…	11p15.3;11p15.3-p15.1
LINC00460	long intergenic non-protein coding RNA 460	Protein	147	728192		BC042802;HG505868;NC_018924;HG505867;AMYH02028663;AL136159;BC009533;NC_000013;BC061905;NR_034119;ABBA01027050;BI544279;HG505869;AC_000145	13q33.2;13q33.3
NAMA	non-protein coding RNA, associated with MAP kinase pathway and growth arrest	Protein	9	100653397;100996569	ENSG00000271086;ENST00000604258.5;ENST00000604258	NC_000009;NR_102270;DQ673927;DQ673949;DQ673926;DQ673929;NR_102271;DQ673928;DQ673923;DQ673945;DQ673922;DQ673944;DQ673966;DQ673925;DQ673924;DQ673946;DQ673963;DQ673965;HG502311;HG502310;DQ673950;NC_018920;AL137067;AMYH02021329;DQ673959;DQ673934;HG502308;DQ673933;HG502307;DQ673936;DQ673958;HG502306;DQ673979;HG502305;DQ673930;DQ673932;DQ673954;DQ673931;DQ673953;DQ673975;HG502309	9q22.33
PKHD1L1	PKHD1 like 1	Protein	20	93035;192190;314917	ENSRNOP00000005958;ENSRNOG00000004398;ENSRNOT00000005958.7;ENSP00000367655;ENST00000378402.9;ENSMUSP00000036988;ENSMUST00000038336;ENST00000378402;ENSMUSP00000147447.1;ENSP00000367655.5;ENSG00000205038;ENSMUST00000209244.1;ENSRNOT00000005958;ENSRNOP00000005958.7;ENSMUSG00000038725	FM100521;AC128736;XM_017013969;NC_000008;NM_001034931;CB713515;AABR07057673;AABR07057675;AABR07057674;NC_000081;Q80ZA4;CAB63761;AL133640;AC021001;AMYH02018601;AMYH02018603;AMYH02018602;AAHX01050349;EAW91931;AAHX01050347;BQ196166;AAHX01050348;FM106180;AAHX01050346;BC093096;AAO60073;XP_006520700;AAO60072;XP_006520696;XR_928363;AC_000037;XR_875266;XR_875265;CH471060;BC105757;BF551112;CK600919;Q86WI1…	8q23;8q23.1-q23.2
EGF	epidermal growth factor	Protein	9885	1950;25313;13645	ENST00000503392.1;ENSP00000421384.1;ENSG00000138798;ENSP00000424316.1;ENSMUST00000029653;ENSP00000265171;ENSMUSP00000029653;ENST00000265171;ENSMUST00000197079;ENST00000265171.9;ENSMUST00000029653.6;ENSP00000424316;ENSRNOG00000053979;ENSMUSG00000028017;ENSMUSP00000029653.2;ENSMUSP00000143075.1;ENSP00000421384;ENSMUSP00000143075;ENST00000509793.5;ENSMUST00000197079.4;ENST00000503392;ENST00000509793…	XP_016863340;AK088408;XP_016863342;XM_006500990;XP_016863343;XP_016863344;AF023155;AABR07008658;XM_017007846;AAH92277;AABR07008655;XM_017007845;X74038;AABR07008657;AABR07008656;BC060741;XM_006500992;XM_006500991;AAS83395;NC_000004;AAR84237;X04571;XM_017007849;XM_017007848;XM_017007847;AY506357;HF583660;XM_006714125;XR_375487;XM_006714124;BC017681;CH471057;XM_005262799;XM_005262796;XP_016863334;NM…	4q25
HMGA1	high mobility group AT-hook 1	Protein	1323	15361;3159;111241;117062	ENSMUSP00000100667.2;ENSG00000137309;ENSP00000385693.2;ENSRNOP00000000580;ENSRNOP00000000580.2;ENSMUSP00000110538;ENST00000347617;ENST00000401473.7;ENSMUSP00000114101;ENSMUSP00000113011;ENSMUSG00000078249;ENSMUST00000114888.9;ENSP00000308227;ENSMUST00000117254.7;ENSMUST00000118599.7;ENSMUST00000118570;ENSP00000363230;ENSMUSP00000113015;ENSMUST00000114888;ENST00000311487.9;ENSMUSG00000046711;ENSMU…	NM_001166537;NM_001166536;AK195902;NM_001166539;BC008963;NM_001166535;AK208075;BT006774;AAHY01131841;BC008832;NC_000083;BAE42398;AAH63434;DA049639;AAH71864;AV018894;XM_017601532;AAH71863;AAA88073;AAA88072;AK130027;AAA88076;AAA88075;AAA88074;AAHX01099731;AAHX01099730;BC063434;AC_000039;NP_001160007;NP_001160008;NP_001160009;EDL96887;EDL96889;XP_006256225;XP_006256224;XP_006256226;XP_006256220;XP_0…	6p21;6p21.31
PTPN2	protein tyrosine phosphatase, non-receptor type 2	Protein	884	5771;19255;117063	ENSRNOP00000023763;ENSMUSP00000025420;ENSMUSP00000112675;ENST00000591115;ENSP00000467823.1;ENSP00000493693.1;ENST00000591497;ENSP00000320298.3;ENSRNOG00000017453;ENSRNOT00000023763.7;ENSP00000311857.3;ENSMUSP00000025420.7;ENSP00000320298;ENST00000645191.1;ENSMUST00000122412;ENSRNOT00000023763;ENST00000591115.5;ENSP00000320546.3;ENSP00000496181.1;ENST00000646492.1;ENSP00000466936.1;ENSP00000320546…	NP_446442;M25393;NG_029116;AAH16727;BAD92806;XM_024451230;AP005482;NM_001127177;NP_001193942;CH466528;DB350067;P17706;ABBA01074028;AABR07032378;ABBA01074029;NC_000084;AABR07032377;AABR07032376;AAM28595;BAE20939;NM_002828;AAA37446;M80737;M80739;EDM14741;EDM14742;NC_000018;ACA06062;EF445017;XM_024451229;XM_024451228;ACA06063;AAH08244;ACA06064;XM_005258125;XM_005258126;XM_005258124;BQ010946;XM_00525…	18p11.3-p11.2;18p11.21
HMOX1	heme oxygenase 1	Protein	8133	24451;15368;3162	ENSMUSP00000005548;ENSG00000100292;ENSRNOP00000019192.4;ENSMUST00000005548;ENST00000216117.8;ENSMUSP00000005548.6;ENSMUSG00000005413;ENSP00000216117.8;ENSMUST00000005548.7;ENSRNOG00000014117;ENSP00000216117;ENSRNOP00000019192;ENSRNOT00000019192.6;ENST00000216117;ENSRNOT00000019192	AC005290;ADZ76424;AK151005;BC001491;CH466525;ABM86436;BAE29970;AAA39872;DQ892310;Z82244;CR541968;BAE32100;X06985;AK153566;NM_010442;AAH10757;NP_036712;AAHX01097310;AK169227;EDL87376;BY319630;AK159870;CAA30045;CU013103;U70472;NC_005118;AK313120;AAA41346;CR456505;AABR07042906;P06762;AY460337;M33203;J02722;AK159521;AK153420;AK154598;CAK54833;AK151012;ABBA01055413;L37439;CAG30391;JF323038;ABM83236;BA…	22q12.3;22q13.1
BRCA1	BRCA1, DNA repair associated	Protein	6621	672;497672;12189	ENSP00000418775.1;ENSRNOT00000083111.1;ENSRNOT00000083111;ENSP00000418960.2;ENST00000491747;ENST00000468300;ENST00000352993;ENST00000461221.5;ENSRNOP00000072366.1;ENSP00000312236;ENSRNOG00000020701;ENSMUSG00000017146;ENSMUSP00000017290.4;ENSP00000350283;ENST00000471181.7;ENSP00000417148;ENSP00000418775;ENST00000493795.5;ENSP00000350283.3;ENSP00000420705;ENSG00000012048;ENSMUSP00000017290;ENST0000…	KP255400;KP255401;KP255402;KP255403;U32585;XP_017169722;EDL34053;FJ940752;XM_006532064;XM_006532065;XM_006532066;XM_006532067;DQ333387;XM_006532068;DQ333386;ACM24793;BC114562;BU679389;ACR33809;U32446;LC124947;HQ221562;HQ221561;AB621825;AAB61673;AAF40440;AAZ79407;AAZ79406;AAC52323;ALF35866;AAZ79410;BC012577;BC038947;XP_006722099;AAZ79409;AAZ79408;KJ625149;XP_006722093;AY706913;XP_006722094;AY70691…	17q21;17q21.31
PTPN11	protein tyrosine phosphatase, non-receptor type 11	Protein	3576	4903;19247;5781;25622	ENST00000392597.5;ENSRNOG00000030124;ENSMUST00000100770;ENSP00000376376.1;ENSP00000489597.1;ENSMUSP00000058757.7;ENSRNOP00000041842.5;ENSMUSG00000043733;ENSMUST00000054547.8;ENST00000635625.1;ENSP00000340944.2;ENSP00000376376;ENSRNOT00000046323;ENSMUST00000054547;ENSP00000340944;ENSMUSP00000098333;ENSRNOT00000046323.5;ENST00000351677.6;ENSMUST00000100770.8;ENSP00000489597;ENST00000351677;ENSMUSP0…	AK011468;ABBA01019934;L08807;ABBA01019935;ABBA01019936;ABBA01019937;BC025181;AAH57398;BT007106;NM_002834;AC004086;BC007869;CH466529;P41499;NM_080601;EDL19739;ACE60556;ACE60555;CAA50045;BAA02740;AAB02229;EU779708;XP_006719589;EU779707;EU779706;ACE60554;U57499;X70766;CH471054;BAG35082;AK163809;XP_006719590;NC_000012;D84372;AK012560;BC057398;BF515187;XM_006719527;XM_006719526;BAB27639;P35235;Q06124;…	12q24.13;12q24
UNC5B	unc-5 netrin receptor B	Protein	455	219699;60630;23663;107449	ENST00000373192;ENSG00000107731;ENST00000373192.4;ENSMUSP00000151251.1;ENSP00000362288;ENST00000335350.10;ENSMUST00000077925;ENSRNOG00000000567;ENSRNOT00000038537;ENSMUSG00000020099;ENSMUST00000218637.1;ENSRNOP00000034951.4;ENSP00000362288.4;ENSMUSP00000077080.5;ENSMUSP00000077080;ENSP00000334329;ENSMUST00000077925.6;ENST00000335350;ENSRNOP00000034951;ENSP00000334329.6;ENSRNOT00000038537.5	AK084569;AL049370;AAQ88717;AK158284;NM_022207;BAC57998;BAC04382;BAE32479;XM_006513029;XM_006513028;XM_006256423;EDL93040;BC057560;BAE41850;AAH57560;NM_001244889;AK041547;NM_029770;AY358351;NC_000010;BAE28019;DR003631;XM_011243261;ABBA01019638;O08722;NC_005119;NP_734465;AK094595;XR_945617;AK147603;NM_001359273;BAB14276;XM_011539453;XR_002956966;AL359384;BQ638420;BP344031;NC_000076;AK022859;AK12813…	10q22.1
BSG	basigin (Ok blood group)	Protein	2472	682;25246;12215	ENSG00000172270;ENST00000333511;ENST00000353555.8;ENSP00000473664.1;ENSP00000344707;ENSMUSP00000136487;ENSRNOG00000008414;ENST00000346916.8;ENSMUSG00000023175;ENSMUSP00000070751;ENST00000333511.8;ENSRNOT00000044275.3;ENSMUSP00000070751.5;ENSRNOP00000011275;ENSMUST00000179781.7;ENSP00000344707.3;ENSP00000333769.3;ENSMUSP00000136487.1;ENSMUST00000067036;ENSMUST00000179781;ENST00000545507.6;ENSRNOP0…	AY942196;CAA76142;D28441;CAA76141;FQ219910;BAC67168;CAA76140;XM_017027173;AK210944;XP_016882662;BAB88938;FQ219990;BAA11508;AK209680;AF548371;AK215038;AK214501;AK185787;M87879;NP_001070652;AAM09957;FQ212571;X67215;AK297880;FQ224837;AAM81604;FQ214193;AAD10704;BAC76828;AAC33279;NC_000019;BI464857;FQ214473;FQ214232;FQ218399;AF042852;AF042854;AY358113;AK212432;AF042851;AF042850;AB085790;AK095912;GU557…	19p13.3
BRAF	B-Raf proto-oncogene, serine/threonine kinase	Protein	7326	673;114486;109880	ENSP00000493543.1;ENSRNOG00000010957;ENSMUSP00000002487;ENSMUSP00000099036;ENST00000644905.1;ENSMUSG00000002413;ENSRNOP00000014604;ENST00000497784;ENST00000644969.1;ENSMUST00000101497.3;ENST00000646891.1;ENSMUSP00000002487.8;ENSRNOP00000014604.7;ENSP00000496776.1;ENST00000496384.7;ENSMUST00000101497;ENSP00000419060.2;ENSP00000288602;ENSRNOT00000014604.7;ENSRNOT00000014604;ENSMUSP00000099036.3;ENS…	ABBA01034091;EU600171;XM_006505362;XM_006505361;AI203435;AF352172;ABBA01034090;EDM15397;ABBA01034089;ABBA01034088;XR_001785086;XM_017592981;NM_139294;XR_001785087;XM_017592982;XR_001785085;XM_006505357;AK164972;XM_006505356;XM_006505355;AAB35395;XM_006505354;XM_006505353;AA834931;AC122345;XM_011516530;ABBA01034087;AK051252;ABBA01034086;XR_927523;XR_927522;HB432546;AAQ04692;AAQ04693;XM_006505359;A…	7q34
EGFR	epidermal growth factor receptor	Protein	21926	24329;13649;1956	ENSP00000395243.3;ENSRNOG00000004332;ENSP00000413843.2;ENSMUSG00000020122;ENSP00000275493.2;ENSMUST00000102884.9;ENST00000344576.6;ENST00000342916.7;ENSP00000413843;ENSRNOP00000006087;ENSMUSP00000020329;ENSG00000146648;ENSP00000342376.3;ENST00000420316.6;ENSMUSP00000099948.3;ENST00000454757;ENST00000454757.6;ENSP00000345973.2;ENSP00000345973;ENST00000455089.5;ENSMUST00000102884;ENST00000420316;EN…	CAA34902;JQ739162;XM_008770418;JQ739161;XM_008770417;JQ739160;KJ685773;JQ739166;XP_006514554;JQ739165;JQ739164;K03193;L06864;XM_008770416;JQ739163;NG_007726;JQ739167;ART92273;AAF14008;ADZ75461;NM_001346941;BAL40868;BY725722;JA807020;CAJ55813;CAA29668;BAA76391;BAB23688;AK004944;AMYH02015730;AMYH02015731;ART34940;KJ685774;ART34942;ART34941;P00533;ART34944;ART34943;ART34945;NP_958440;AAG28045;M23390…	7p12;7p11.2
HOTAIR	HOX transcript antisense RNA	Protein	1500	100124700;400041	ENST00000424518.5;ENST00000424518;ENSG00000228630	NC_018923;HG504799;HG504800;HG504801;AC012531;ABBA01008361;HG975398;NR_047517;NR_003716;DA567507;NR_047518;DQ926657;DA905601;NC_000012;BF109906;AK123741;AMYH02026528;AA399272;HG504802;AC_000144;HG504803;DA907429	12q13.13
FOXA2	forkhead box A2	Protein	1750	3170;25099;15376	ENST00000419308;ENSRNOT00000017742.3;ENSRNOT00000017742;ENSMUSP00000045918.3;ENSMUST00000047315;ENSMUST00000109964.7;ENSRNOP00000017742;ENSP00000400341.3;ENST00000377115;ENSP00000400341;ENSMUSP00000105590;ENSMUSP00000045918;ENSRNOG00000013133;ENSMUST00000047315.9;ENSG00000125798;ENSP00000366319.4;ENST00000377115.4;ENSMUSG00000037025;ENSRNOP00000017742.1;ENSMUST00000109964;ENST00000419308.6;ENSP00…	NM_001291065;AAA03161;KU183723;CK023291;KU183724;L25669;KU183725;KU183726;AAX90601;KU183727;NM_001291067;KU183728;AAA03606;NP_001277996;NP_001277994;NP_068556;AAH19288;EDL95107;NM_010446;BAG63097;CH466519;NM_012743;EDL95108;XM_006235140;AAA41338;AAHX01025649;ABM87131;X74937;NC_000068;AF147787;X76685;ACA06111;BAA78106;XM_006235139;AAH11780;AMYH02036828;AK156373;AL845297;XP_006723625;AAF25196;AMYH0…	20p11.21;20p11
KLF5	Kruppel like factor 5	Protein	1537	688;12224;84410	ENSMUSP00000005279;ENSRNOT00000090637.1;ENSMUST00000005279.7;ENST00000377687;ENSMUSG00000005148;ENSRNOT00000090637;ENST00000539231;ENSP00000366915.4;ENST00000377687.5;ENSMUSP00000005279.6;ENSP00000440407;ENSRNOP00000054653.2;ENSRNOP00000075155.1;ENSRNOT00000057843;ENSMUST00000005279;ENSRNOP00000075155;ENSRNOP00000054653;ENST00000539231.5;ENSRNOG00000008785;ENSP00000366915;ENSG00000102554;ENSRNOT0…	AF287272;CCO02790;EF208215;AK051409;XP_005266566;BM982025;AB025099;CCO02789;NC_000080;AER93390;EAW80526;BAA03393;AER93391;EAW80525;EAW80524;Q13887;NM_001730;HQ628641;BC012958;AAG23126;NC_000013;BT006641;ABBA01050341;ABM84666;BC006646;AAD17696;Q9Z0Z7;AB088680;AC_000036;AMYH02028254;NP_001721;BC007695;BC042131;NM_009769;AER93389;NC_005114;AABR07019015;AK296900;NP_445846;DQ893740;XP_006719925;AF1821…	13q22.1
PTPRJ	protein tyrosine phosphatase, receptor type J	Protein	686	5795;19271;29645	ENST00000418331.6;ENSMUST00000111493.7;ENSMUSP00000107121;ENSG00000149177;ENSMUST00000111495.8;ENSRNOP00000044688;ENSRNOG00000034025;ENSMUST00000168621.2;ENSMUST00000168621;ENST00000613246;ENSP00000400010;ENSMUSG00000025314;ENSMUSP00000129592;ENSMUST00000111495;ENSRNOT00000049832;ENSMUST00000111493;ENSRNOT00000077943;ENST00000418331;ENSMUSP00000107119;ENSRNOT00000077943.1;ENSP00000400010.2;ENSP00…	EDL27487;EDL27486;NP_002834;D45212;BC148595;D83203;D49393;AAN11409;BB865926;AAHY01018347;AAHY01018346;AAHY01018349;AAHY01018348;BAE27842;AAHY01018343;BC156870;AAHY01018342;AAHY01018345;CH466519;AAHY01018344;NC_000011;AAHY01018341;D37781;EDL27485;EDL27484;DR007037;XR_930883;NP_001129129;ABBA01060681;ABBA01060682;ABBA01060680;ABBA01060685;ABBA01060686;XP_006499055;ABBA01060683;XP_006499054;ABBA0106…	11p11.2
VTRNA2-1	vault RNA 2-1	Protein	188	100126299	ENSG00000278815;ENST00000365160.1;ENST00000365160	AC_000137;NC_000005;AC005219;NR_030583;NG_051612;AMYH02012261;ABBA01068719;NC_018916	5q31.1
MIR483	microRNA 483	Protein	605	619552	ENSG00000207805;ENST00000385070.3	NC_018922;AMYH02024185;NC_000011;NG_050578;NR_030158;LM609401;AC132217;NG_008849	11p15.5
TFAP2C	transcription factor AP-2 gamma	Protein	599	7022;21420;362280	ENSP00000201031.2;ENSRNOG00000005246;ENSMUSG00000028640;ENSP00000201031;ENST00000201031;ENSMUST00000030391;ENSRNOT00000006991.5;ENSMUST00000170744;ENSMUST00000030391.8;ENSMUSP00000030391.2;ENSMUSP00000030391;ENSMUST00000170744.1;ENSG00000087510;ENSRNOP00000006991;ENSRNOT00000006991;ENST00000201031.2;ENSMUSP00000129922;ENSMUSP00000129922.1;ENSRNOP00000006991.5	Q61312;AK145603;NC_018931;AL121920;NP_958823;BC051829;AAN37906;AK314272;BAG63065;XP_006235753;NP_003213;X94694;BAC11805;AK145166;AC_000024;KT584586;BC097260;AY510602;AMYH02037344;AAHY01013093;AAHY01013092;BC003778;CAC86997;AAHX01026899;CAA64357;AL833787;NC_005102;XM_006499102;BAE26271;X95693;AAH51829;BAG36933;BC035664;U85658;XM_006499104;XM_006499103;CH466551;AHX99429;AJ315934;AF544986;BQ033542;E…	20q13.31;20q13.2
RASGRP3	RAS guanyl releasing protein 3	Protein	317	240168;313874;25780	ENSRNOP00000075529;ENST00000407811.5;ENSRNOP00000051116;ENSRNOG00000032703;ENSG00000152689;ENSMUST00000095204.4;ENSRNOT00000051239;ENSMUSP00000129393;ENST00000403687.7;ENSRNOT00000079819.1;ENSMUST00000164192.7;ENSP00000383917;ENSP00000385886.3;ENSMUSP00000092828;ENSRNOT00000051239.4;ENST00000403687;ENST00000402538;ENSP00000383917.1;ENSP00000384192.3;ENSRNOP00000051116.3;ENSRNOP00000075529.1;ENSMU…	XM_017594124;XP_008762707;CD348455;XM_017003761;NC_000002;XP_005264303;XP_005264304;AAHY01134719;NM_001166493;XM_006239757;DA403707;NC_000083;XM_006239759;AAY15037;XM_006239758;NP_056191;XP_016859250;FB342951;CH471053;XP_017449613;XP_006239822;XP_006239821;XP_006239820;BX114300;XM_017003759;CJ131259;XP_006239824;XP_006239823;NM_001108009;XP_016859248;AK173041;AK124316;AC118018;CAR81476;XM_0087644…	2p22.3;2p25.1-p24.1
HNRNPD	heterogeneous nuclear ribonucleoprotein D	Protein	879	79256;11991;548;3184	ENST00000353341;ENSP00000305860.6;ENSMUST00000172361.7;ENSP00000313199.7;ENST00000313899.11;ENSRNOT00000047840.5;ENSMUST00000112939;ENSMUST00000019128;ENSMUST00000072750;ENSP00000313327;ENSMUST00000112939.9;ENSMUSP00000072533;ENSRNOT00000003158;ENSRNOT00000003158.6;ENSRNOP00000003173;ENSMUST00000072750.12;ENSP00000313327.6;ENSRNOT00000003173.7;ENSRNOG00000002292;ENSRNOP00000003158;ENST00000353341…	AC124016;NM_001077266;NM_001077265;NM_001077267;XR_389257;XR_389258;AF039575;XP_006534798;CH466529;NC_000004;ABM83166;NP_001076010;CBU92536;CF751545;CA451481;AAC23475;CH471057;D55672;AAC23476;D55671;BG325979;D55674;AAC23474;D55673;AB046618;AB046616;AB046617;AB046615;AAH26015;AC022062;AK082090;EAX05879;NP_031542;CO560068;EAX05878;EAX05875;EAX05874;AAA35781;EAX05877;EAX05876;X03910;EAX05873;EAX0587…	4q21;4q21.22
TERT	telomerase reverse transcriptase	Protein	4024	21752;7015;301965	ENSMUST00000022104.8;ENST00000334602;ENSMUST00000022104;ENSP00000309572;ENSRNOP00000022683;ENSP00000334346;ENST00000310581;ENSRNOP00000022683.3;ENSRNOT00000022683.4;ENSMUSG00000021611;ENST00000460137.6;ENSRNOT00000022683;ENSP00000334346.6;ENSG00000164362;ENST00000310581.9;ENSRNOG00000025327;ENSMUSP00000022104;ENSMUSP00000022104.7;ENSP00000309572.5;ENST00000334602.10	AAD54013;AEF12312;AEF12311;NP_445875;AK133783;AAI27069;O70372;AY539718;AY539717;AY539719;AC114291;NM_009354;DQ264729;CBW46529;AB016767;AJ440965;AAD12057;AJ440966;NM_198253;CS469081;AY539720;XP_011512406;XP_011512407;XP_011512408;AF157502;XM_006517214;XR_589899;XM_006517212;XM_011514106;XM_006517213;XM_011514105;XM_011514104;XM_006517210;XM_006517211;AF051911;AAB84200;AX810378;NP_937983;KJ442800;K…	5p15.33
TFF3	trefoil factor 3	Protein	1318	7033;21786;25563	ENSRNOT00000066266.3;ENSRNOP00000060620.1;ENST00000518498;ENSRNOG00000001159;ENSRNOT00000066266;ENSMUSP00000024827;ENSMUSG00000024029;ENSMUST00000024827;ENSMUSP00000024827.4;ENSP00000430690;ENSRNOP00000060620;ENSG00000160180;ENSP00000430690.1;ENST00000518498.1;ENSMUST00000024827.4	AB038162;Q03191;AAH17859;CH473988;NC_018932;AAA36766;AK008538;ABM86079;EDL40376;AAB01063;AMYH02037871;BQ016069;S49317;U25654;AAA83628;NC_000083;AF012534;U25656;BAB13731;AH005748;CH466640;AF432265;AAH11042;U20984;ABBA01014173;AAB92385;ABM82889;NM_013042;EDL96998;NP_003217;NP_037174;L08044;AH003255;AAB24079;NM_011575;AJ271004;BAA95531;AAHX01099973;BC078873;L15203;X66956;NP_035705;AAHX01099972;U4882…	21q22.3
PVT1	Pvt1 oncogene	Protein	714	5820	ENST00000513868.6;ENSG00000249859;ENST00000513868	M34428;M34429;BC041065;NC_000008;MF125231;MF125230;MF125233;M26714;M31519;MF125239;AC_000140;ABBA01037952;LN608269;MF125235;MF125234;ABBA01037955;ABBA01037954;MF125236;ABBA01037953;M34431;AC084123;AMYH02018766;AMYH02018765;M34430;MF125263;MF125228;MF125224;MF125225;AC103819;LN608281;LN608280;AK128687;MG562508;LN608285;MG562509;LN608284;MG562506;LN608283;MG562507;LN608282;AC026248;M25802;MG562504;…	8q24;8q24.21
MIR873	microRNA 873	Protein	237	100126316	ENST00000401120.3;ENSG00000215939	LM609969;NR_030618;ABBA01065120;NC_018920;AMYH02019374;AC_000141;AL158072;NC_000009	9p21.1
ZNRF3	zinc and ring finger 3	Protein	165	685487;57454;407821;84133	ENSP00000384456.1;ENST00000402174.5;ENSMUSP00000105493;ENSP00000384553;ENSMUSP00000134698;ENSP00000443824.2;ENSMUSP00000105493.1;ENST00000544604;ENSMUSG00000041961;ENST00000402174;ENSRNOG00000010290;ENSP00000443824;ENST00000406323;ENSMUSP00000134698.1;ENSP00000384456;ENSMUST00000109867.7;ENSMUST00000172492.7;ENSG00000183579;ENST00000544604.6;ENSMUST00000109867;ENSMUST00000172492	BC009252;NM_001206998;XM_008770413;XM_024452286;AI244417;AK096397;XM_006724333;AAH94857;BC151083;BC051344;BC151080;AABR07015913;XP_005261831;AABR07015914;XP_005261830;AAI67805;AK163639;AABR07015912;EAW59767;EAW59769;EAW59768;AK022809;AAH69019;Z93930;BAB33319;BC167805;XM_006221825;XM_006514744;AAH09252;BC094857;XP_006221887;XM_005261773;CAK54685;XM_005261774;XM_017599550;ABBA01055250;ABBA01055251;…	22q12.1
TGFB1	transforming growth factor beta 1	Protein	22902	21803;7040;59086	ENSRNOT00000028051.4;ENSMUSP00000002678.9;ENSMUST00000002678.9;ENSMUSP00000002678;ENSP00000221930.4;ENSG00000105329;ENSMUST00000002678;ENST00000221930;ENSRNOT00000028051;ENSRNOP00000028051.2;ENSRNOP00000028051;ENSP00000221930;ENSMUSG00000002603;ENST00000221930.5;ENSRNOG00000020652	J04431;ACE86795;AI304490;X52498;AY059373;AH003562;AAH01180;AAH13738;AY820829;AAHX01004316;EDM07998;AAX59016;AAX59018;AAX59017;AAX59019;EU832225;AY330201;AAP35909;CH466593;AY330202;LM651056;LM651057;LM651058;LM651059;NM_021578;AH013154;EDL24239;AA821506;BC022242;AY576687;AY576688;AAA36735;AAV71148;AC_000029;NM_000660;BC001180;HC919732;AC_000151;NC_000073;CDW91961;AK307742;BM692012;CDW91962;CDW9196…	19q13.1;19q13.2
LINC01061	long intergenic non-protein coding RNA 1061	Protein	18	401149		DQ594568;NR_037596;DQ599768;DQ574622;BAG58021;NC_000004;AK294946;DQ574672;DB064230;AMYH02009989;DB089310;AC093752;NC_018915	4q26
ELF3	E74 like ETS transcription factor 3	Protein	599	304815;13710;1999	ENSMUST00000185752.1;ENSMUSP00000139769.1;ENSMUSP00000139769;ENSP00000356253.5;ENSP00000356252;ENSMUSP00000003135;ENSMUSG00000003051;ENSP00000356253;ENSP00000356252.3;ENST00000367283.7;ENST00000367284.9;ENST00000367283;ENSRNOP00000008753.4;ENSRNOT00000008754.6;ENSMUST00000185752;ENSMUSP00000003135.7;ENST00000367284;ENSRNOP00000008753;ENSMUST00000003135.13;ENSMUST00000003135;ENSRNOT00000008754;ENS…	P78545;AY456682;CAD29859;U73844;U73843;BC097980;EDL39586;NC_000001;CH466520;AF017307;XM_017598796;DQ893874;AF287266;AAB65824;NM_001163131;AAB65823;AAC51884;CV570925;U97156;DA591406;NP_031947;U66894;CH471067;AF517841;AK310814;BX093212;Q4V7E1;AAH97980;KT583964;AK312273;NC_000067;NC_005112;XP_005244999;XM_006529125;CV570991;XM_006529124;AF016294;NM_001114309;AF016295;ABBA01027521;AL691482;ABM81617;N…	1q32.2;1q32.1
TGFA	transforming growth factor alpha	Protein	3599	24827;7039;21802	ENST00000418333.6;ENSMUSP00000032066.9;ENST00000444975;ENSRNOP00000054248;ENSMUSG00000029999;ENSMUST00000032066.12;ENSRNOG00000016182;ENSMUST00000032066;ENSP00000404131;ENSP00000404099;ENST00000418333;ENST00000295400.10;ENST00000295400;ENST00000444975.5;ENSP00000404099.2;ENSMUSP00000032066;ENST00000450929;ENSP00000414127.1;ENSP00000295400.6;ENSP00000414127;ENSP00000404131.1;ENSRNOP00000054248.2;E…	BM453873;EAW99811;X61485;EAW99810;X61486;EAW99813;EAW99812;AAP97822;NC_000002;AAS83396;K03222;M92420;K03221;AAH05308;K03220;CH466523;U65016;AGX26150;AK165017;AMYH02004039;XM_008763049;NM_001099691;BE848968;NM_001308159;CAA26036;NM_001308158;NM_003236;CH471053;M96868;AMYH02004040;EAW99814;AK010785;AAF06729;AY326405;AAF06728;P48030;AK166321;AH013033;AAHX01031356;XM_005264522;AAP35479;DA462271;AAHX0…	2p13.3;2p13
BHLHE40	basic helix-loop-helix family member e40	Protein	1047	8553;79431;20893	ENSG00000134107;ENSRNOT00000009563;ENSMUST00000032194.10;ENSP00000256495.3;ENST00000256495.3;ENSP00000256495;ENSMUST00000032194;ENSMUSP00000032194;ENSRNOP00000009564;ENSRNOT00000009563.2;ENST00000256495;ENSRNOG00000007152;ENSRNOP00000009564.1;ENSMUSP00000032194.4;ENSMUSG00000030103	AC_000135;AAHY01056258;AC090955;XP_024309566;BC010720;AAK50859;BI962730;ABM64206;NC_000003;AF009330;AAH94057;CH466523;BAC41056;AK309173;AAH82238;CR456921;O14503;AH010709;CAA69169;CH471055;AB004066;BAA21720;NM_011498;AK154935;NP_003661;AA632164;AF362845;NC_005103;EF015895;AK293205;CAG33202;CH473957;AMYH02006188;EDK99412;NP_035628;XM_024453798;AABR07061709;NC_018914;NM_053328;BAB18565;DB144350;BAD0…	3p26;3p26.1
MUC1	mucin 1, cell surface associated	Protein	3030	4582;4169	ENST00000368390.7;ENST00000368392.7;ENSP00000338983.5;ENST00000610359;ENST00000368398.7;ENSP00000484824;ENST00000612778;ENST00000368396.8;ENSP00000483473.1;ENST00000343256;ENSP00000481231;ENST00000337604.6;ENST00000368396;ENST00000368398;ENST00000338684.9;ENSP00000357374.2;ENSP00000357378.3;ENST00000471283.5;ENST00000368392;ENST00000368389.6;ENST00000368393;ENST00000615517.4;ENST00000368390;ENSP0…	AAP97022;S81736;AAP97023;AAP97020;AA425062;AAP97021;AAP97026;AAA57348;AAP97027;AAP97024;BM971650;AAP97025;AAB53150;AAP97028;AAP97029;AY463543;ACI25182;ACI25181;ACI25184;ACI25183;ACI25186;ACI25185;AAP97015;AAK30142;AAP97016;U60261;AAP97013;U60260;AAP97014;AAP97019;AAP97017;AAP97018;NP_002447;AY327600;NP_001037855;NP_001037856;NP_001037857;NP_001037858;U60259;ACI25168;ACI25167;AY466157;ACI25169;ACI…	1q22;1q21
TG	thyroglobulin	Protein	1254	24826;21819;7038	ENSMUSP00000070239.7;ENSRNOT00000009240;ENSRNOG00000006104;ENSRNOT00000083264;ENSRNOP00000070452;ENSMUST00000065916.13;ENSP00000220616.4;ENSRNOP00000070452.1;ENSRNOT00000009240.6;ENSP00000220616;ENSMUST00000065916;ENSRNOP00000009241;ENSG00000042832;ENST00000220616.8;ENSRNOP00000009241.2;ENST00000220616;ENSMUSP00000070239;ENSMUSG00000053469;ENSRNOT00000077382;ENSRNOT00000077382.2;ENSRNOP00000074396	BC127887;XP_005251100;XP_016869286;XP_016869285;XP_016869284;XP_016869283;XP_016869289;XP_016869288;XP_016869287;AF255396;AAHX01051300;AAHX01051301;NM_030988;NC_000081;KF495748;AAC51924;KF495744;NM_003235;U76389;XP_016869282;AF230666;AF230667;CAA29455;NM_001270784;CAA29456;NM_001270783;CAA29454;AC_000037;AAF71743;KF495732;U93033;AAI27888;CH471060;CAA26183;AC107859;BAB20040;NM_009375;AABR07058267;…	8q24;8q24.22
MUC4	mucin 4, cell surface associated	Protein	898	4585	ENSP00000417498.3;ENST00000349607.8;ENSP00000338109.4;ENSP00000338109;ENST00000463781;ENST00000349607;ENSP00000304207;ENSP00000304207.6;ENST00000463781.7;ENST00000346145;ENSG00000145113;ENST00000346145.8;ENSP00000417498	NT_187532;NC_000003;AAC34751;AAC34750;M64594;NT_187649;AAA63230;CAD22550;AAM66747;ABBA01018423;AJ400849;CAB85600;CAB85602;CAB85601;CAB85604;CAC14135;CAB85603;CAC14134;CAB85606;AF241535;CAB85605;CAC14139;CAC14138;CAC14137;CAC14136;Q99102;CAA03985;AC233280;AJ276359;AAD53171;CAC14142;CAC14141;CAC10061;CAC14140;NG_053117;AC237104;CAC10062;AC239646;CAC14143;ABK78776;NP_001309397;NM_001322468;ABBA01018…	3q29
TGFBR2	transforming growth factor beta receptor 2	Protein	3231	81810;7048;4243;21813	ENST00000359013.4;ENSMUSG00000032440;ENSMUST00000035014.7;ENSMUSP00000062333.4;ENSMUSP00000035014.6;ENSP00000351905;ENST00000295754;ENSRNOT00000037883;ENST00000359013;ENSRNOP00000035501.3;ENSMUST00000035014;ENSRNOT00000037883.4;ENSMUSP00000035014;ENSP00000295754.5;ENSRNOG00000013265;ENSMUSP00000062333;ENSP00000295754;ENSRNOP00000035501;ENST00000295754.9;ENSG00000163513;ENSP00000351905.4;ENSMUST00…	AAHX01057367;AAHX01057366;U37070;AK043619;AAHX01057369;AAHX01057368;ABBA01024961;BC152840;AH015833;AAA61164;AAF27281;NC_000003;XM_006713316;AK046561;AK053793;AAK98605;BAC31597;KU178360;CH471055;U52242;EDL09274;U52243;EDL09275;U52240;U52241;NM_003242;AK314102;AF118264;AAHX01057370;AAHX01057371;GU143403;XP_016862595;GU143402;EDL76957;EDL76956;XP_006713379;BAG62117;CO039384;XM_017007106;AAH16262;S69…	3p22;3p24.1
CCDC80	coiled-coil domain containing 80	Protein	195	151887;64387;67896	ENSMUST00000061050.5;ENSRNOT00000059735.3;ENSP00000206423;ENSMUST00000061050;ENSP00000206423.3;ENSMUSP00000097097;ENSRNOP00000056490.2;ENST00000206423;ENSRNOT00000059735;ENSP00000411814;ENSMUST00000099498;ENSMUSG00000022665;ENSMUSP00000058752;ENSMUSP00000058752.5;ENSMUST00000099498.8;ENST00000206423.7;ENSP00000411814.2;ENST00000439685.6;ENSG00000091986;ENSMUSP00000097097.2;ENSRNOP00000056490;ENSR…	AAH70926;AK075210;Q8R2G6;BAF85570;AC048334;AK132178;NC_000003;DA573543;BX647817;BAB27498;NC_000082;CH466521;AK292881;AL833034;BAD05134;BC042105;AK009795;Q6QD51;AY333429;BAF48770;AAS66670;CB322543;NP_080715;CH471052;BAC11475;AAQ96742;BC096487;AK047367;CN360806;NM_199512;XP_006522561;NM_199511;XP_006522562;XP_006522563;XP_006522564;BC070926;AC_000038;NM_022543;CAH56167;AAM33633;EAW79665;AAH22704;AY…	3q13.2
THBS1	thrombospondin 1	Protein	4307	7057;21825;445442	ENSMUSG00000040152;ENSMUSP00000044903;ENST00000260356;ENSMUST00000039559.8;ENSP00000260356;ENSMUST00000039559;ENSG00000137801;ENSMUSP00000044903.8;ENSP00000260356.5;ENST00000260356.5	AAH50917;NM_003246;J04835;M62451;M62450;XM_006499152;BG251169;M62457;M62456;M62459;BAE37804;M62458;M62453;AAH28145;M62452;P07996;M62455;M62454;NP_001300843;M62449;BAE37878;AK164691;J04447;AAA61178;AU279999;BM512145;AAHX01024556;AAHX01024555;NC_000015;CH466519;AAHX01024557;AK310820;AK293230;AL928957;AAQ14549;NM_001313914;AAA36741;EDL27902;BAG65509;EDL27901;NC_000068;XP_006499215;XP_011520272;XP_01…	15q14;15q15
HOXC10	homeobox C10	Protein	218	315338;3226;209448	ENST00000303460.4;ENST00000303460;ENSMUSP00000001699;ENSMUSG00000022484;ENSMUST00000001699;ENSMUSP00000001699.7;ENSRNOG00000016149;ENSG00000180818;ENSRNOP00000021647.4;ENSP00000307321.4;ENSP00000307321;ENSRNOT00000021647;ENSMUST00000001699.7;ENSRNOT00000021647.7;ENSRNOP00000021647	M81658;EAW96740;AL558161;Q9NYD6;ABBA01008362;CAA68000;CH474035;NP_034592;BC001293;P31257;AAB31006;AF255675;AAHY01125231;CAA67999;BC053405;AMYH02026528;XP_003750462;EAW96738;AC_000144;EAW96739;NM_017409;NC_000081;NM_001308636;NC_018923;EDL86807;AC012531;EDL86806;AAA63310;NP_059105;AK138664;CH471054;AAH53405;NC_005106;NC_000012;BAG36498;AAH01293;BAC28189;CH466550;D11330;XP_003754408;AC_000037;ADZ15…	12q13.13;12q13.3
GAS8-AS1	GAS8 antisense RNA 1	Protein	44	750	ENST00000408886.4;ENSG00000221819	AC133919;BC104849;AC_000148;LN608619;AAC69520;NR_122031;AAC69521;AF050080;AAH93751;NP_001205;AF050081;O95177;NM_001214;CH471184;NC_000016;NG_046598;AAI04850;AMYH02032691;NG_054714;BC093751;EAW66662;ABBA01014116;NC_018927	16q24.3
OTUD1	OTU deubiquitinase 1	Protein	90	498803;71198;220213	ENSP00000365678;ENST00000376495.4;ENST00000376495;ENSMUST00000052168.5;ENSP00000365678.3;ENSMUSG00000043415;ENSRNOG00000016950;ENSG00000165312;ENSRNOP00000060310;ENSRNOP00000060310.1;ENSMUST00000052168;ENSMUSP00000100617.2;ENSMUSP00000100617;ENSRNOT00000022734.5;ENSRNOT00000022734	NM_027715;AL928877;AMYH02022450;AAHX01093219;AAHX01093218;AB188491;AK194236;AL512603;NC_000068;AAHX01093220;NM_001145373;XP_017443154;BAB30530;Q9CUB6;NC_005116;CR932800;AC_000085;NP_081991;AI261652;ABBA01034464;AAHX01093224;AK016972;AK206709;AAHX01093223;AC_000024;AAHX01093222;AC_000142;AAHX01093221;Q5VV17;XP_008772264;XM_574086;NC_018921;XP_574086;NP_001138845;XM_017587665;AAHY01014400;NC_000010…	10p12.2
THRB	thyroid hormone receptor beta	Protein	2062	7068;5656;21834;24831	ENST00000644321.1;ENSMUSP00000022303.7;ENSMUSP00000022304.8;ENSP00000348827;ENSMUSP00000089053.4;ENSMUST00000022304.9;ENSMUSP00000089053;ENSMUST00000091471;ENST00000643772.1;ENST00000416420.5;ENSRNOP00000073083.1;ENSP00000379904;ENSMUSG00000021779;ENSMUSP00000022304;ENSG00000151090;ENSMUSP00000022303;ENSP00000496029.1;ENSRNOT00000008989.5;ENSRNOT00000061402;ENSRNOP00000073083;ENSP00000414444.1;EN…	AIW04536;AIW04535;AIW04538;AC154626;AIW04537;AIW04532;AIW04531;GQ456950;AIW04534;GQ456951;GQ919288;AIW04533;AAA35677;AK133662;AIW04539;AB307687;BAO48099;AIW04541;AIW04540;AIW04547;AIW04546;AIW04549;AIW04548;AIW04543;AIW04542;BC089035;AIW04545;AIW04544;BC106930;AF239914;AF239915;AF239916;AIW04550;AIW04552;AH003334;AIW04551;AIW04558;AIW04557;AIW04559;AIW04554;AIW04553;AIW04556;AIW04555;AK158826;NP_…	3p24.2
MADD	MAP kinase activating death domain	Protein	252	8567;228355;94193	ENST00000407859.7;ENSMUSP00000107001;ENSMUSP00000097311;ENST00000311027;ENST00000395344.7;ENST00000402192.6;ENSMUSP00000107006;ENSP00000384435.1;ENSMUSP00000107003;ENSMUSP00000107004;ENSP00000384287.2;ENSMUSP00000097313;ENSMUST00000099725.8;ENST00000406482;ENSP00000343902.4;ENSMUST00000099723.8;ENSMUST00000111375;ENST00000402799.5;ENSMUST00000111376;ENST00000395336;ENST00000402799;ENSMUST00000111…	XP_011518736;XP_011518735;NM_130476;XP_011518734;NM_130475;XP_011518733;NM_130474;XP_011518732;NM_130473;XP_011518731;NM_130472;XP_011518730;NM_130471;XM_024448747;XP_011237757;XM_024448748;EDL27529;XM_024448745;XM_024448746;EAW67938;EAW67939;XP_011518739;XM_024448749;EAW67936;XP_011518738;EAW67937;XP_011518737;XP_011237756;XM_011239455;AK163518;XM_011239454;EAW67940;XR_242830;U48254;NP_663502;AK…	11p11.2
THRA	thyroid hormone receptor alpha	Protein	2076	7067;81812;21833	ENSG00000126351;ENSMUSG00000058756;ENST00000264637.8;ENSP00000463466.1;ENSMUST00000103139.10;ENSRNOP00000072739;ENSRNOT00000087346.1;ENST00000394121;ENSRNOP00000012340;ENSP00000395641.2;ENSP00000377679.4;ENSMUSP00000068281.5;ENSRNOG00000009066;ENSMUST00000103139;ENSRNOT00000012340.3;ENSRNOT00000087346;ENST00000450525.6;ENST00000584985.5;ENSRNOT00000012340;ENSMUSP00000099428.4;ENSP00000463466;ENSP…	CAA30307;BC046795;AMYH02033392;NM_003250;AMYH02033391;BB357897;AB307686;AAA52334;AAA52333;AB209346;AAA61176;J03239;CJ117879;KT584627;CAB57886;X55073;X55074;AAA35783;X55071;BC002728;CAG46713;NM_031134;BAF83219;BQ224043;U09302;AK290071;AIW04568;AC_000149;X68167;EAW60634;AAH02728;EAW60633;EAW60632;NM_001017960;M24900;NC_000077;NM_199334;AC_000033;AC068669;CAA38749;AK165172;CO397265;X07409;AAH08851;N…	17q11.2;17q21.1
RAC1	Rac family small GTPase 1	Protein	6844	19353;5879;363875	ENST00000348035.8;ENSRNOG00000001068;ENSP00000258737.7;ENSRNOT00000087094;ENSRNOT00000001417.5;ENSG00000136238;ENSMUSG00000001847;ENSRNOP00000071616.1;ENSP00000348461;ENSRNOT00000087094.1;ENSMUST00000080537;ENSRNOT00000001417;ENSMUSP00000098058.3;ENSRNOP00000001417;ENSMUST00000100489;ENSMUSP00000098058;ENSMUST00000100489.3;ENSP00000348461.4;ENSMUSP00000079380.7;ENST00000356142;ENSRNOP00000071616;…	ACE87406;EAW55039;BG437715;AK076023;AAK66567;AAHY01050472;AK054993;AAHY01050473;AAH51053;AC009412;EAL23720;NC_000007;AK081613;CH466529;XP_008767208;FQ209708;EU832058;BC003828;BAB69451;AK211591;BAG51447;NM_006908;EAL23719;EAL23718;NP_061485;AMYH02015172;AMYH02015173;EAW55044;EAW55043;EAW55042;EAW55041;XM_006504667;EAW55040;BC107748;ACE86720;BAC36128;AK186906;AK011072;FQ230945;AY279384;BC051053;AK0…	7p22.1;7p22
THPO	thrombopoietin	Protein	1768	7066;100910397;81811;21832	ENSMUST00000076422.11;ENSRNOG00000050172;ENSP00000411704.2;ENST00000645603.1;ENSRNOP00000067269;ENSP00000411704;ENST00000421442.2;ENSRNOT00000073743.2;ENSP00000410763.2;ENSMUSP00000111097.2;ENSMUSG00000022847;ENSMUST00000115437.2;ENSRNOT00000073743;ENST00000647395.1;ENSMUSP00000111097;ENSRNOG00000046850;ENST00000204615;ENST00000445696.6;ENST00000445696;ENSRNOT00000072402;ENSP00000204615;ENST00000…	AB102894;AABR07072260;AAA74083;XM_011245866;AAH03803;XM_011245869;XM_011245868;XM_011245867;XP_008767049;NC_000003;NP_001276825;XP_006522050;AAI36339;NP_001276823;XP_006522051;NC_000082;CH466521;AK311002;AAA50553;XP_011244168;XP_011244169;NP_001166976;XP_017453567;EDL78028;XP_006713801;CH473999;L36051;L36052;NM_001290027;NM_001290026;NP_001276926;NM_001290028;NP_001276927;EDL78026;XM_006521984;NM…	3q27.1;3q27
HEMGN	hemogen	Protein	129	55363;93966;113882	ENSMUSP00000103393.2;ENST00000616898.1;ENSMUSP00000103393;ENSRNOP00000042341;ENSG00000136929;ENSMUST00000107764.8;ENSRNOG00000009436;ENSMUSG00000028332;ENSP00000259456;ENSMUSP00000066383;ENSP00000480020.1;ENSP00000259456.2;ENSMUST00000071096;ENST00000616898;ENST00000259456.7;ENSP00000480020;ENSRNOP00000042341.3;ENST00000259456;ENSMUST00000107764;ENSRNOT00000042649;ENSRNOT00000042649.4	XM_011250137;AY699986;XM_005252088;XM_005252086;NC_000009;AK171890;AL683884;AF322875;AF306683;AMYH02021314;AF306682;DA485094;BG571634;AF306681;AAF71041;AMYH02021313;AAP75762;AAHY01035503;AAHY01035504;BC048324;AAHY01035502;FQ231115;NM_197978;HY026328;Q9BXL5;XP_008761915;XP_008761916;CH471105;XP_011517147;XP_011517148;BAC36959;AF228713;Q6AZ54;NP_060907;BAE33747;BC050798;AJ302650;BAC25148;NP_579828;…	9q22.33
MYC	MYC proto-oncogene, bHLH transcription factor	Protein	11499	4609;17869;24577	ENSMUSP00000130285;ENSMUSP00000130285.1;ENSP00000479618;ENSMUSP00000022971.7;ENST00000621592;ENSMUST00000159327;ENSMUST00000159327.1;ENSG00000136997;ENSMUSG00000022346;ENSMUSP00000140183;ENSMUSP00000123821;ENSP00000478887.1;ENSRNOP00000006188;ENSMUST00000161976.7;ENSRNOT00000006188;ENSMUSP00000124758.1;ENSMUSP00000124758;ENSP00000478887;ENSRNOG00000004500;ENSMUSP00000123821.1;ENSMUST00000188482;E…	CAN37626;AAA59887;AAA59886;AF076523;EAW92101;AF002859;EAW92100;CDI30193;NP_001170823;BAE26228;S65124;NP_001170824;AK145084;NP_001170825;AAA59880;Z69825;AAA59884;AAA59881;AAA59882;NC_000081;BE456204;AM287185;Z69808;BAA01374;AM287184;BB858498;AM287187;AM287186;BAA01375;AM287181;AM287180;AM287183;AM287182;AAH91699;X00364;AA807892;NG_007161;CAA25508;AM287178;BAC40060;AM287177;AM287179;AC_000037;AM287…	8q24.21
HOXD10	homeobox D10	Protein	376	3236;15430;303991	ENST00000249501;ENSP00000249501.4;ENSRNOP00000002148.4;ENSRNOT00000002148.5;ENST00000249501.4;ENSMUSP00000062412;ENSMUST00000061745;ENSMUST00000061745.4;ENSMUSP00000062412.3;ENSP00000249501;ENSG00000128710;ENSRNOP00000002148;ENSMUSG00000050368;ENSRNOG00000001581;ENSRNOT00000002148	AAH69619;AW243295;XM_006498789;NP_001100564;ABZ92012;AC009336;AA653427;AW299531;NC_000002;AAH74760;CAA42017;AK309451;EDL27172;CH473949;AC_000024;P28358;P28359;CH471058;AL928644;NM_002148;NP_038582;AAH13463;XP_006498852;CH466519;BC048690;AAHY01017371;NM_013554;X14715;NC_005102;AI651040;AMYH02005297;NG_008133;AAHX01022734;EU446483;AC_000134;AABR07052557;NC_018913;BC069619;AK134330;NP_002139;NC_0000…	2q31.1
EP300	E1A binding protein p300	Protein	5518	328572;170915;2033	ENSP00000263253.7;ENSMUSG00000055024;ENSG00000100393;ENSP00000263253;ENSMUSP00000066789;ENSMUSP00000066789.4;ENST00000263253;ENST00000263253.8;ENSMUST00000068387.10;ENSMUST00000068387	XM_006226166;BAB62425;CB520673;CA393789;ABBA01055621;ABBA01055620;CD348567;XP_017450856;BC053889;AA269399;AI049018;AK161696;BQ930911;AL096765;NC_000081;CB155618;EDM15717;BQ443767;AL035658;EDM15718;AK134462;AMYH02038427;AMYH02038426;XM_006724165;AMYH02038428;AAH53889;FQ227264;CS498706;AAI72280;ABB16440;D53020;Q09472;AC_000037;NM_177821;AC160528;BY759831;AK042627;EAW60408;AAA18639;XM_001076610;XP_0…	22q13.2
TIMP1	TIMP metallopeptidase inhibitor 1	Protein	5256	7076;116510;21857	ENSRNOG00000010208;ENSRNOT00000013745.7;ENSP00000218388.4;ENSMUST00000115342.9;ENSMUSG00000001131;ENST00000218388.8;ENSRNOT00000013745;ENSMUSP00000110999;ENSRNOP00000013745;ENSMUSP00000009530.4;ENSMUSP00000110999.3;ENSRNOP00000013745.4;ENSMUST00000009530.4;ENSP00000218388;ENSMUST00000115342;ENST00000218388;ENSMUST00000009530;ENSMUSP00000009530;ENSG00000102265	CAA26443;X90486;AAS55641;CR407638;P30120;AAA85373;CAG46779;XP_016885255;CH471164;FQ230039;U06179;NP_001281209;NC_000086;ABM85227;NP_001037849;NM_003254;BAG52016;X03124;U16022;BAG58865;AAH34260;XM_017029766;AAA63234;AAT46408;L29512;AAHY01208415;EDL00737;EDL00738;CAA24132;AAL05862;M17243;X04684;P12032;XP_006256670;AAA51653;AY932824;CJ063120;AABR07036742;XP_008771256;L47357;BU756519;XP_005272702;CJ0…	Xp11.3-p11.23;Xp11.3
TIMP3	TIMP metallopeptidase inhibitor 3	Protein	2311	7078;21859;25358	ENST00000266085;ENST00000266085.6;ENSRNOG00000004303;ENSMUST00000020234.13;ENSMUST00000020234;ENSRNOT00000005746.5;ENSMUSG00000020044;ENSRNOT00000005746;ENSP00000266085.5;ENSMUSP00000020234.7;ENSRNOP00000005746.3;ENSMUSP00000020234;ENSG00000100234;ENSP00000266085;ENSRNOP00000005746	S79779;AF001361;AB041611;CAK54624;AH003680;KF457406;FQ232733;AK314871;AH003325;NP_037018;S78453;BC013086;AAB60373;CR456593;AAH14713;AK083905;BE651900;X76227;U38955;Z30183;AAH14277;AAT46410;ABM86724;BAG37386;AAC50393;AMYH02038272;XP_006241224;AMYH02038271;AC125060;BC097335;CAA83218;AK298126;P48032;AK147847;Z30970;AK084069;AAA40447;U19462;ABM83507;CAA82918;AAA21815;AAB34532;KF510586;BAA08348;NG_029…	22q12.3
RAD52	RAD52 homolog, DNA repair protein	Protein	465	100130219;5893;19365;297561	ENSMUSG00000030166;ENSRNOT00000084520;ENSP00000440486.1;ENST00000358495;ENST00000430095.6;ENST00000536177.5;ENSG00000002016;ENSMUST00000162461;ENSRNOP00000073295.1;ENSMUSP00000125502;ENSRNOT00000013070;ENST00000463750.5;ENSRNOG00000009742;ENSRNOP00000013070;ENST00000545564;ENSP00000387901.2;ENSMUSP00000032269.6;ENST00000358495.7;ENSMUST00000032269.11;ENSP00000440486;ENSP00000351284.3;ENSMUSP00000…	AAS00097;NP_035366;HY045122;AAA87554;AAF05532;AAF05531;AAF05534;AAF05533;AAB69174;XP_006505830;XP_005253778;XP_005253777;Z32767;M31441;NG_017078;XM_005253720;XM_005253721;XM_005253725;AAA75441;XM_005253727;XP_017448074;BAH11854;NM_001297420;NM_001297422;NM_001297421;ABBA01048835;AK080702;ABBA01048834;XP_011519292;XP_016875260;EDM02047;XP_011519298;XP_011519297;EDM02049;XP_011519296;EDM02048;XP_01…	12p13.33;12p13-p12.2
TIAM1	T cell lymphoma invasion and metastasis 1	Protein	990	304109;21844;7074	ENSMUSP00000126020.2;ENSRNOP00000044001;ENSMUST00000164263.8;ENSMUSP00000002588;ENSMUST00000164263;ENSMUST00000002588;ENSRNOT00000046486.5;ENSMUSP00000126020;ENSP00000286827.3;ENSMUST00000163370;ENSMUST00000002588.9;ENSRNOT00000046486;ENST00000636887.1;ENST00000286827.7;ENSMUST00000163370.7;ENSP00000286827;ENSG00000156299;ENSMUSP00000132137;ENSP00000490786.1;ENSMUSG00000002489;ENSMUSP00000002588.…	CO042855;HI179082;BC143970;BAE37126;XM_011529713;XM_011529712;CH473989;XM_011529711;AB190509;U90902;U05245;XP_011528014;NM_003253;XP_011528013;XP_011528015;AC102908;NC_000082;CH466521;AK162945;KF511379;KF511376;KF511377;AB209101;Q13009;XP_024307895;NP_001340621;NP_001340622;AK043966;NP_001340620;BAD91170;CJ262109;NP_001340623;BC065126;NP_001340618;NP_001340619;AP000246;NP_001340616;NP_001340617;A…	21q22.11
TIMP2	TIMP metallopeptidase inhibitor 2	Protein	2964	7077;29543;21858	ENST00000262768.11;ENSRNOT00000004290.4;ENSP00000262768;ENSRNOG00000003148;ENSMUST00000017610;ENSRNOT00000004290;ENSRNOP00000004290.4;ENST00000262768;ENSRNOP00000004290;ENSG00000035862;ENSMUST00000017610.9;ENSMUSP00000017610;ENSMUSP00000017610.3;ENSP00000262768.6;ENSMUSG00000017466	BC021538;AL110197;AAB19474;BC084714;P30121;AK215838;AK209310;NM_003255;AAA21553;AK182277;AAH49126;BC040445;BC039613;S72594;AABR07030875;BC010410;AAT46409;AAHX01066885;NC_000017;AAH71586;AK178979;AMYH02034076;AMYH02034075;AK196263;AMYH02034074;AMYH02034078;AMYH02034077;HM005597;S82718;ABBA01002913;ABBA01002914;AAA40446;AAA40445;BQ030835;CAA44491;AAA84581;AAB49507;AC100788;AAA61186;FB668241;AAH5260…	17q25;17q25.3
MEG3	maternally expressed 3	Protein	1284	55384;29051	ENST00000554639.5;ENST00000554639;ENSG00000214548;ENST00000412736;ENST00000412736.6;ENST00000429159.6;ENST00000521404;ENST00000451743.6;ENST00000398518;ENST00000429159;ENST00000451743;ENST00000423456;ENST00000521404.5;ENST00000556736;ENST00000423456.5;ENST00000556736.5	HG506588;HG506587;AF052114;HG506589;HG506584;HG506583;AK098378;HG506586;HG506585;AK124580;NR_046464;AL117190;NR_046465;NR_003531;NR_003530;NR_046466;NR_046467;NR_046468;AK055725;NC_018925;HG506599;HG506598;NR_046469;HG506595;HG506594;HG506597;HG506596;HG506591;HG506590;NR_002766;HG506593;HG506592;NR_046472;AY314975;NC_000014;NR_046473;BC051294;AK127864;NR_046470;NR_046471;AK057522;HG506603;NR_033…	14q32;14q32.2
RAF1	Raf-1 proto-oncogene, serine/threonine kinase	Protein	4635	24703;110157;5894	ENSMUSP00000000451.7;ENSRNOG00000010153;ENSMUSP00000108571;ENSG00000132155;ENST00000432427.2;ENST00000432427;ENST00000442415.6;ENSRNOP00000013831;ENSMUST00000000451;ENSP00000398591.2;ENSMUSP00000000451;ENSMUST00000112949;ENSP00000251849.4;ENSMUST00000112949.7;ENSP00000401888.2;ENSRNOT00000013831;ENSMUSG00000000441;ENST00000251849.8;ENSP00000251849;ENSRNOT00000013831.6;ENSMUST00000000451.13;ENSMUS…	NM_001354689;XM_006505365;XM_006505364;KT585044;XM_006505363;BX648063;CAD86886;AK190457;NC_000003;X03484;AMYH02006294;CH466523;BAB39527;NM_012639;AAA60247;AAH18119;AB052739;NM_001354694;NM_001354695;AAH62071;AAHX01032457;AABR07073061;AAHX01032458;M11376;CH471055;DC342671;BC092040;BAG64584;NM_001354690;EDK99534;BC015273;NM_001354691;EDK99535;NM_001354692;AY271661;NM_001354693;EDK99533;NR_148941;NR…	3p25;3p25.2
TLR4	toll like receptor 4	Protein	10217	7099;29260;21898	ENST00000394487.5;ENSG00000136869;ENSRNOT00000014020;ENSRNOG00000010522;ENSP00000377997.4;ENSP00000363089;ENSP00000363089.5;ENSRNOT00000014020.3;ENST00000355622;ENSMUSP00000045770.5;ENSMUST00000048096.11;ENSP00000377997;ENSMUST00000048096;ENST00000355622.7;ENST00000394487;ENSRNOP00000014020.2;ENSMUSG00000039005;ENSRNOP00000014020;ENSMUSP00000045770	AFX72238;AFX72237;AFX72239;AFX72230;AFX72232;AFX72231;AFX72234;AFX72233;AFX72236;AFX72235;AFX72227;AFX72226;AFX72229;AFX72228;AK290053;GQ903700;GQ903701;AFX72221;GQ903702;AFX72220;AFX72223;AFX72222;AFX72225;AFX72224;EF535832;EF535831;EF535833;AFX72216;AFX72215;EF535830;AFX72218;JQ480889;AFX72217;JQ480888;JQ480887;AFX72219;JQ480886;JQ480885;AAHX01037335;AFX72210;AFX72212;AFX72211;AFX72214;AFX72213…	9q33.1
ERBB2	erb-b2 receptor tyrosine kinase 2	Protein	9633	2064;13866;24337	ENSMUSP00000053897;ENST00000584450.5;ENST00000541774;ENSP00000462438.1;ENSMUSG00000062312;ENSMUST00000058295;ENST00000578199;ENSP00000463714.1;ENST00000406381;ENSP00000446466.1;ENSP00000463714;ENSMUSP00000053897.5;ENST00000584601.5;ENSG00000141736;ENSRNOG00000006450;ENSRNOT00000049070.3;ENST00000578199.5;ENSP00000462808;ENST00000584450;ENSP00000269571;ENST00000269571;ENSP00000385185;ENSP000004628…	BC027080;AK295195;BC080193;AAH53078;ADN43069;AMYH02033388;P70424;BAG58195;M95667;AHW56604;BC046553;AAF30295;X03362;X03363;EAW60597;EAW60596;AAA41686;EAW60595;KP753384;HY033940;AC079199;M61004;AAH46811;KJ534964;AY208911;ALD10298;XP_006721829;NM_017003;CN409735;BB363835;BY713845;NC_000017;M16791;NM_004448;CCA94568;M16790;AF393158;XP_006721828;M16792;AAK76996;AMYH02033387;AMYH02033386;BC156755;BI755…	17q12
MRC2	mannose receptor C type 2	Protein	277	498011;9902;17534	ENSP00000307513.5;ENSMUSP00000097909.3;ENSRNOG00000006548;ENSRNOT00000055137.2;ENSMUSG00000020695;ENSRNOP00000052010.2;ENSG00000011028;ENSMUSP00000097909;ENSRNOT00000055137;ENSMUST00000100335.9;ENST00000303375.9;ENSP00000307513;ENSRNOP00000052010;ENST00000303375;ENSMUST00000100335	AK086703;DQ058624;BC146647;AL645572;XR_934628;BB665946;AAHX01066236;AAHX01066237;NM_006039;AK054150;AC080038;AAHY01095988;AAHY01095987;BU053305;AAI16643;CH473948;AAD30280;XP_006247693;NP_001019858;Q9UBG0;XP_011523845;AY429551;BAA31684;BC150212;XM_011525543;AL645684;BC153884;XM_006247631;AAC51365;NC_000017;AAHY01095989;U58856;NC_005109;AI458446;CH466558;AAHY01095993;BAC35672;AAHY01095992;AAHY01095…	17q23.2
RAP1B	RAP1B, member of RAS oncogene family	Protein	658	5908;171337;215449	ENST00000393436.9;ENSMUSP00000066238.7;ENSP00000446318.1;ENST00000539091.5;ENST00000542145;ENST00000539091;ENSP00000446318;ENSP00000440014;ENSP00000444830;ENST00000393436;ENSRNOP00000009511.3;ENST00000450214;ENSRNOP00000009511;ENSRNOT00000009511.5;ENSP00000377085;ENSMUST00000064667;ENSP00000399986.2;ENSRNOT00000009511;ENSRNOG00000007048;ENSP00000377085.5;ENSMUSG00000052681;ENSMUST00000064667.8;EN…	AMYH02026698;AMYH02026696;AMYH02026697;AK180095;AMYH02026695;EAW97191;BAG60950;EAW97192;EAW97193;AL080212;AY607847;XP_008763599;NP_056461;AAV38896;EAW97190;AM393243;CO803632;AK205627;AK163242;BY369341;BAE32223;CH471054;AF279894;AC135019;BC094066;NC_000012;BAH14818;X08004;U07795;BC033382;CAL38121;NM_001010942;NP_001238846;AJ420497;BU848028;NP_001238847;AAK14823;AK301428;NP_001010942;AK127392;AABR0…	12q14;12q15
TLR2	toll like receptor 2	Protein	6353	310553;24088;7097	ENSP00000260010.6;ENSMUSP00000029623.9;ENSMUSP00000029623;ENSRNOT00000013025;ENSRNOG00000009822;ENSMUSG00000027995;ENSP00000494425.1;ENSG00000137462;ENSRNOP00000013025.3;ENST00000260010;ENSMUST00000029623;ENSRNOP00000013025;ENSP00000495339.1;ENSMUST00000029623.10;ENST00000642580.1;ENSRNOT00000013025.4;ENSP00000260010;ENST00000260010.6;ENST00000642700.1	JQ481519;AFX72479;JQ481518;CB528396;JQ481517;JQ481516;JQ481515;JQ481514;JQ481513;JQ481512;ABL75416;AFX72472;AY151256;AFX72471;AFX72474;AFX72473;AY151255;AFX72476;AFX72475;AFX72478;AFX72477;AFX72481;AFX72480;JQ481511;ABL75415;JQ481510;AFX72469;AFX72468;JQ481529;JQ481528;JQ481527;JQ481526;JQ481525;JQ481524;JQ481523;AFX72461;BY743020;AFX72460;AFX72463;AFX72462;AFX72465;AFX72464;AFX72467;AFX72466;AFX…	4q32;4q31.3
RARB	retinoic acid receptor beta	Protein	2017	5915;24706;218772	ENST00000437042;ENSRNOG00000024061;ENST00000383772;ENST00000330688;ENSP00000373282.4;ENSG00000077092;ENSRNOP00000036692.5;ENSP00000398840;ENSRNOP00000036692;ENSMUST00000063750.7;ENSMUSP00000067694;ENSP00000373282;ENSP00000391391;ENSP00000332296.4;ENSMUST00000063750;ENST00000330688.8;ENSP00000391391.1;ENSP00000332296;ENSRNOT00000033048;ENSMUSP00000067694.6;ENST00000458646.1;ENSRNOT00000033048.6;EN…	AAHY01111790;XP_017455067;XP_017455068;NP_001277195;X56849;DA240288;CAA39918;AB307688;ABBA01025020;U52076;X56850;AAHY01111799;AAHY01111798;AAHY01111797;S56660;AAHY01111796;AAHY01111795;AAHY01111794;AAHY01111793;NC_000080;AAHY01111792;AAHY01111791;AK043726;CH471055;AK190447;NM_001290266;CS542441;AC_000036;S82362;AAD45688;AAHY01111779;AAHY01111778;AAHY01111777;AAHY01111776;AAHY01111775;AAHY01111774…	3p24.2
RBBP4	RB binding protein 4, chromatin remodeling factor	Protein	561	5928;19646;313048	ENSMUSG00000057236;ENST00000373493.9;ENSMUST00000102598;ENSRNOT00000029177.4;ENST00000458695.6;ENSP00000362592.4;ENSRNOP00000036568.4;ENST00000414241.7;ENST00000373493;ENSP00000362592;ENSRNOT00000029177;ENSMUSP00000099658;ENSP00000398242;ENSRNOP00000036568;ENSMUSP00000099658.3;ENSP00000396057;ENSP00000396057.2;ENST00000414241;ENSP00000398242.3;ENSRNOG00000021492;ENST00000458695;ENSG00000162521;EN…	AAH03092;AAHY01040307;CQ887963;BT007309;ABM86638;AAP35973;XR_390161;BAG61282;XR_001784111;AC114489;AK312571;NC_000001;BC075836;BAD96499;AK222779;NM_009030;CH471059;EDL30202;CAA50685;EDL30203;AK140625;NP_001128727;NP_033056;AL607123;AK082419;NM_005610;NP_001128728;X71810;AAH15123;NP_005601;BAG61392;NC_005104;AAI38569;NM_001107912;AC_000133;CH466552;AK166437;NP_001101382;NC_018912;AK056356;DQ892499…	1p35.1
KDM5A	lysine demethylase 5A	Protein	417	5927;312678;214899	ENSRNOP00000068854.1;ENSMUSG00000030180;ENSRNOP00000068854;ENST00000399788;ENSMUSP00000145021;ENSRNOG00000010591;ENSMUST00000132009;ENSMUST00000005108.9;ENSRNOT00000056198.5;ENSRNOT00000090218.1;ENSP00000382688;ENSMUSP00000005108;ENSRNOT00000090218;ENSRNOP00000053044.3;ENSMUSP00000005108.7;ENSMUST00000005108;ENSMUST00000135802;ENSMUSP00000098558;ENSP00000382688.2;ENST00000399788.6;ENSMUST00000135…	AAHY01057029;AAHY01057028;P29375;AAH80691;AK035270;AK045999;BAE21737;AAI56462;AC005844;AK043170;NM_001042603;AK301150;DA211439;AK301273;FQ225527;AC155720;XR_001785118;AABR07061910;Q3UXZ9;BC011506;AC078896;BAE26113;NC_000012;BC110916;AAH48307;NP_666109;AAI72533;BC080691;AK159079;AB209999;FQ232594;NM_001277177;AAH53893;NM_001277178;NT_039382;AC007406;AC_000028;CH471116;AL133026;AK052087;AK166055;BA…	12p11;12p13.33
HSF2	heat shock transcription factor 2	Protein	373	64441;3298;15500	ENSMUSP00000078761.4;ENSRNOP00000001059;ENSP00000357440;ENSP00000400380.1;ENSMUST00000220042.1;ENSG00000025156;ENSP00000400380;ENSMUST00000079833.5;ENSRNOT00000001059.4;ENSMUSP00000078761;ENST00000452194.5;ENST00000368455;ENSRNOG00000000808;ENSMUSP00000152013.1;ENSMUST00000079833;ENSP00000357440.4;ENST00000452194;ENSRNOP00000001059.4;ENSMUSG00000019878;ENST00000368455.8;ENSRNOT00000001059	AAH86554;BB823041;AAHX01101329;NC_000006;AF045619;XP_006256568;AF045617;XP_006256567;AF045618;EDL92900;AF045615;AF045616;BC005329;AAD02417;AF045614;EDL92904;EDL92903;EDL92902;AK316377;EDL92901;NP_001230023;X61754;CCQ43265;HF583768;AC153823;BAC34909;AAF27314;BC018414;CH471051;Z99129;Q03933;XM_006512564;XM_006512565;BC086554;CAM91163;EU446897;AMYH02014409;AK137248;XM_017601769;AK047879;NC_005119;AB…	6q22.31
ESR1	estrogen receptor 1	Protein	15096	24890;2099;13982	ENST00000443427;ENSRNOP00000026350.7;ENST00000440973;ENSP00000206249.3;ENSMUSP00000101214.1;ENSMUSP00000070070;ENSMUSP00000101213.1;ENSRNOP00000071400.1;ENSMUST00000105590.7;ENST00000206249.7;ENSMUSP00000101215.1;ENSRNOT00000026350.7;ENSP00000206249;ENSRNOP00000026350;ENST00000206249;ENSMUST00000149195.7;ENSRNOG00000019358;ENSMUST00000105590;ENSP00000394721.2;ENSMUSP00000070070.7;ENSRNOT000000810…	AI386103;AB477038;AB477039;BAM62934;BAM62935;BAM62936;AAG41359;AAG41358;BAM62930;BAM62931;BAM62932;BAM62933;BAX25516;BAX25517;BAX25514;ADK56112;BAX25515;LC260511;BAX25512;BAX25513;JX524781;ACV41793;JX524780;LC260510;AB477027;BAX25518;NM_007956;KF458327;LC260508;ACN41854;LC260509;KF458326;NG_008493;CAA99436;AB477032;LC260504;LC260505;LC260506;LC260507;NP_001278159;CAD97416;LC260503;XP_006715438;XP…	6q25.1;6q25.1-q25.2
CDC37	cell division cycle 37	Protein	601	12539;11140;114562	ENSMUST00000215296.1;ENSG00000105401;ENSRNOT00000042314;ENSMUST00000019615;ENSRNOP00000051248;ENSMUSP00000150265.1;ENSRNOG00000033426;ENSMUSP00000019615.9;ENSRNOT00000042314.3;ENST00000222005;ENST00000593124;ENST00000222005.6;ENSRNOP00000051248.3;ENSP00000222005;ENSP00000465724;ENSP00000465724.1;ENSMUSG00000019471;ENSMUST00000019615.10;ENSMUSP00000019615;ENSP00000222005.1;ENST00000593124.1	CR542249;XM_006509967;NM_053743;EDL78319;Q63692;BAB28749;BE796008;AAI41930;BAE26580;CH466522;AK010494;U63131;CH473993;AY864824;BC008793;BC061720;NC_000019;BC060079;AK013255;XM_011527652;AK168651;XP_011525954;AAH00083;BAA05618;AAI41929;AAHY01076444;CH471106;AAB63979;BT006796;NP_058022;AABR07069438;AC163637;ABM83100;AK213273;DQ895369;AAH08793;AAHX01053583;AAHX01053582;ABM86295;EDL78320;EDL78321;BC1…	19p13.2
CXCL16	C-X-C motif chemokine ligand 16	Protein	1410	66102;58191;497942	ENST00000574412;ENSMUSP00000019064;ENSMUST00000019064;ENSRNOP00000037160.4;ENSMUSP00000019064.2;ENST00000293778.10;ENSP00000293778.6;ENSMUST00000019064.8;ENSRNOT00000032926;ENSRNOT00000032926.4;ENST00000574412.5;ENSP00000293778;ENSP00000459592;ENSRNOG00000026647;ENSP00000459592.1;ENST00000293778;ENSG00000161921;ENSRNOP00000037160;ENSMUSG00000018920	GQ380017;BC044930;GQ380016;NM_001017478;XP_006533983;AAHY01094215;ABBA01054772;XP_011249575;BAE31302;NM_001100812;BAF84803;AABR07072137;NM_022059;AF301017;HQ448003;AF301016;AY358909;NC_000017;Q6AXU5;AAH19961;CA307348;NP_075647;BAC26166;JC209420;CH466596;CAM28189;AK292114;CAM28188;AK170428;AAK38275;BAB55078;AAHX01064630;AAQ89268;JC209418;EAW90416;CDM22051;BAB26384;AF277001;CH471108;AC_000149;BC017…	17p13;17p13.2
IL17RB	interleukin 17 receptor B	Protein	450	55540;50905;306247	ENSMUST00000016110;ENSRNOT00000020823;ENSMUSP00000016110.6;ENSRNOP00000020823.6;ENSMUST00000016110.12;ENSMUSP00000016110;ENST00000494338.1;ENSRNOG00000015498;ENSP00000288167.3;ENSRNOT00000020823.6;ENSP00000418638.1;ENSMUSG00000015966;ENST00000288167;ENSP00000288167;ENST00000288167.7;ENSG00000056736;ENSRNOP00000020823	AF250309;XP_011532242;XP_011532243;XR_940468;XR_940467;NC_000003;CT009536;Q9JIP3;BC026546;XM_006519245;XM_006519244;XR_245147;XM_005265312;XM_005265311;XM_005265310;NC_000080;AK045627;CH474046;CH471055;DQ890929;BI458542;NM_018725;AAR89910;XM_024453635;XM_024453636;AC_000036;XM_024453634;XP_006252665;AF208110;CAC93839;AF208111;NP_062529;AF208109;NC_005115;AF208108;XM_006713256;AAF78776;XM_00671325…	3p21.1
SIRT7	sirtuin 7	Protein	1319	303745;209011;51547	ENSMUST00000080202.11;ENSRNOP00000051834;ENST00000328666.10;ENSRNOP00000051834.3;ENSMUST00000134255.7;ENSRNOG00000036683;ENSMUSG00000025138;ENSMUSP00000079093;ENSRNOT00000054951.4;ENSP00000329466;ENSMUST00000080202;ENSG00000187531;ENST00000536038.5;ENSRNOT00000054951;ENST00000536038;ENSP00000329466.6;ENSMUSP00000079093.5;ENST00000328666	XR_933936;AK131484;CS545600;AY251540;CS330068;AAH26403;XP_006722347;XP_006722346;XM_011523580;XM_011523581;ABM83280;XP_024306561;AAH17305;XP_024306562;XP_024306560;XP_024306563;NC_000017;AB221687;NM_001363439;AAH26650;ABBA01019653;CAB70848;AAF43431;NP_001100543;BC101793;XR_388389;XP_006532797;KF456336;CD579273;XP_011521882;EAW89713;BY125424;AMYH02034144;XP_011521883;AV001692;BC040759;AC_000149;CA…	17q25;17q25.3
ETS1	ETS proto-oncogene 1, transcription factor	Protein	2490	2113;23871;24356	ENST00000535549.5;ENSP00000376436.3;ENST00000526145.6;ENSG00000134954;ENSMUSP00000034534;ENST00000392668;ENSMUSP00000034534.5;ENSP00000376436;ENST00000319397;ENSRNOT00000011925;ENSMUST00000034534;ENST00000526145;ENST00000535549;ENST00000319397.6;ENSP00000324578;ENST00000392668.8;ENSP00000433500.1;ENSMUSG00000032035;ENSMUST00000050797.13;ENSMUSP00000051303;ENSRNOG00000008941;ENSMUST00000050797;ENS…	AAN38315;XM_017595453;AAN38316;XM_017595452;AMYH02025764;BC017314;BT019453;AAN38317;XM_011542650;BT019452;XM_011542651;L21900;XM_017595451;XM_011542652;L21901;AAH10588;AAB28747;AAV38259;AC139108;AAHX01053969;AAHX01053968;AAHX01053967;M58482;BAF84529;AAY19514;CH466522;AK168247;CAE45783;BC013089;BC101927;NP_036687;BP365215;NM_001143820;XM_006242752;BX640634;NC_000011;AAV38260;AAHX01053970;AY134615;…	11q24.3;11q23.3
TNF	tumor necrosis factor	Protein	32305	24835;7124;21926	ENSRNOT00000079677.1;ENSMUSP00000025263.8;ENSRNOP00000001110;ENSMUST00000167924.1;ENSMUSP00000126122.1;ENSMUST00000025263.14;ENSMUSP00000126122;ENSRNOG00000055156;ENSRNOG00000000837;ENSMUSG00000024401;ENSRNOP00000074520.1;ENSMUST00000167924;ENSRNOT00000001110;ENST00000449264;ENSP00000398698;ENSRNOT00000079677;ENSG00000232810;ENSP00000398698.2;ENSMUSP00000025263;ENSRNOP00000074520;ENST00000449264.…	NT_167247;NT_167248;NT_167249;NT_167244;NT_167245;NT_167246;AY274898;AY274899;AAA40462;CTQ86160;AAHX01099608;NC_000083;BAF02300;AAA36758;ACO37640;AAA40459;DQ894849;AAC42098;AAA40458;AAA40457;AAR91625;AAR91624;AY274889;AB103618;NP_001265530;AY274890;AY799806;AY274891;AAV63951;AY274892;AY274893;AY274894;AY274895;AY274896;AY274897;AAR91626;U68414;AC_000039;CAA25650;L19123;AL662847;AAR00346;AK154223;…	6p21.33;6p21.3
NCOA1	nuclear receptor coactivator 1	Protein	1503	8648;313929;17977	ENSMUST00000085814.4;ENSP00000385097;ENSRNOT00000091659;ENSRNOT00000091659.1;ENSRNOT00000068531;ENSP00000385195;ENST00000395856;ENST00000407230;ENSG00000084676;ENSRNOP00000061906.2;ENSMUST00000217794.1;ENST00000288599;ENSP00000320940.5;ENSMUSG00000020647;ENSMUST00000220434.1;ENSRNOP00000061906;ENSMUSP00000151716.1;ENSP00000288599;ENSP00000385216;ENSP00000385216.1;ENSMUSP00000082971;ENSMUSP0000015…	XM_005264627;XM_005264628;XM_005264625;XM_005264626;NM_147233;XP_011242143;XP_011242142;XM_011243841;XP_011242141;XM_011243840;CAA04372;NM_001108012;CAA04371;U59302;XM_011533141;NC_000002;U64606;AAHX01042431;AAHX01042430;AAHX01042433;AAHX01042432;AAHX01042435;XM_017594129;AAHX01042434;AAHX01042437;AAHX01042436;XM_017594128;EF660499;Q15788;XP_006515073;XP_006515072;XP_006515071;EDM03032;EDM03033;C…	2p23.3;2p23
ESR2	estrogen receptor 2	Protein	8764	2100;13983;25149	ENSRNOT00000007109.5;ENSP00000452426.1;ENST00000358599;ENSP00000450699;ENSRNOP00000007109.5;ENST00000553796;ENSRNOT00000042682;ENSMUSP00000098849;ENSMUST00000076634;ENSRNOP00000043144.5;ENSP00000351412;ENSP00000343925.4;ENSMUSP00000075932.4;ENSMUST00000133564;ENSG00000140009;ENST00000554572.5;ENSRNOT00000043602;ENST00000353772;ENSRNOP00000043144;ENSP00000343925;ENSMUST00000076634.4;ENST0000055457…	ADZ17331;ADZ17332;HG506304;HG506303;AF215937;X99101;BAF85059;NM_012754;AAH24181;Q92731;AAD32580;AB012721;AF042060;AF042061;DQ838583;NG_011535;BAC35719;EDL36470;BAA24953;EDL36469;BAD91173;AF042059;BAD91174;AF042058;NR_073505;AAC17919;Q62986;NM_001271876;NM_001271877;CH471061;XM_006720076;XM_006720075;AY640407;AMYH02029351;AMYH02029352;AMYH02029353;AMYH02029354;AK054413;AAL15175;AC_000146;AF074598;…	14q23.2-q23.3;14q23.2
NCAM1	neural cell adhesion molecule 1	Protein	3123	4474;4684;17967;24586	ENSG00000149294;ENSRNOG00000031890;ENSMUSP00000130668;ENSP00000484943;ENSRNOP00000048442;ENSRNOT00000042281;ENSRNOP00000071509;ENST00000621128;ENST00000531044;ENSP00000318472.8;ENSMUST00000194252.5;ENSRNOT00000082257.1;ENSP00000477808;ENSRNOT00000082257;ENSP00000480774;ENSP00000484943.1;ENSP00000480132;ENSMUSP00000142275;ENSP00000481083.1;ENSMUSG00000039542;ENSMUSP00000142275.1;ENSP00000318472;EN…	AK056258;NM_001113204;AK011905;AAH11310;AAA41680;AAA41681;X07200;BQ043459;AH002911;AK034213;BC101924;X15052;X15051;X14403;X14527;X14526;S71824;X14402;AC140447;ACT64552;X15050;AP000802;AK314589;KF455515;X15049;CH471065;KF455518;KF455522;XP_017450954;X53243;KF455521;XM_017313201;XP_017450950;XP_017450951;XP_017450952;XM_017313200;XP_017450953;CAA33150;CAA33151;XM_017595464;XM_017595463;AABR07070131…	11q23.2;11q23.1
SIRT6	sirtuin 6	Protein	1809	299638;50721;51548	ENSP00000337332;ENST00000597896;ENSMUSG00000034748;ENST00000594279.5;ENST00000337491.6;ENSP00000337332.1;ENSMUST00000042923;ENSP00000469001.1;ENSRNOT00000008758.5;ENSMUSP00000048971.8;ENST00000305232.10;ENSRNOG00000006393;ENSP00000305310;ENSMUSP00000048971;ENST00000305232;ENSMUSP00000113953;ENST00000597896.5;ENSP00000472023.1;ENSMUST00000119324;ENSP00000470215.1;ENSG00000077463;ENSP00000305310.5;…	AC016586;CN364175;CN364177;XP_024307307;AK145929;XP_024307308;CS330066;AK315048;AC006930;AAH04218;NP_001026819;DQ896358;AAH05026;AK299420;CR457200;AAH98923;BC028220;NC_000019;NP_001307993;NP_001307992;XP_005259632;XP_005259631;NP_001307991;XP_005259634;NP_001307990;XP_017450209;CJ302020;NP_001180214;XM_005259577;XM_005259575;AAF43432;XM_005259574;XP_006513924;AC005620;BC004218;AL365375;BC005026;X…	19p13.3
MIR4429	microRNA 4429	Protein	37	100616469	ENST00000580105;ENSG00000264010;ENST00000580105.1	NC_000002;NC_018913;LM611288;AMYH02003291;AC011994;NG_029429;NR_039627;AC_000134;ABBA01015652	2p25.1;2
WWTR1	WW domain containing transcription regulator 1	Protein	2051	295062;25937;97064	ENST00000360632.7;ENSG00000018408;ENST00000467467.5;ENSP00000419465.1;ENSP00000419234.1;ENSMUSP00000029380.7;ENST00000360632;ENSMUST00000120977.1;ENSMUST00000120977;ENSP00000419465;ENSRNOT00000022507;ENSMUST00000029380.13;ENSMUSP00000113040.1;ENST00000465804;ENSRNOP00000022507.3;ENSP00000353847;ENST00000467467;ENSMUSG00000027803;ENSRNOT00000022507.5;ENSMUSP00000029380;ENSRNOG00000016617;ENSMUST00…	AK011504;NM_015472;NP_001020040;BC014727;NM_001168278;BC004640;AAH97968;NC_000003;BAE25019;BC014052;BC056634;BQ003163;AC012014;BY145519;CH471052;AK213529;NM_001024869;ABM84304;Q9EPK5;AL050107;AAHX01017203;AAHX01017204;AAHX01017205;DA338432;AK025216;AC108672;DA760311;NC_000069;AAHX01017200;AAHX01017201;AAHX01017202;BC097968;DQ896699;XM_017006122;DA854089;EDM14889;AC_000025;EDM14888;AX878884;CAB432…	3q25.1;3q23-q24
SOSTDC1	sclerostin domain containing 1	Protein	371	25928;66042;266803	ENSRNOP00000008106.3;ENSG00000171243;ENSP00000304930.4;ENSMUST00000041407;ENSMUSP00000040230.5;ENSRNOT00000008106.6;ENSP00000304930;ENSMUSG00000036169;ENSRNOP00000008106;ENST00000307068.4;ENSMUST00000041407.6;ENSRNOT00000008106;ENST00000307068;ENSRNOG00000005770;ENSMUSP00000040230	ADQ32508;BAB21957;CH236948;BC021458;AC_000139;NM_025312;Q642G2;AK007967;AK002396;NC_000007;BC008484;AK315682;EAW93669;EDM03317;EDM03318;CH466526;AC079155;AAL57219;CH473947;AAQ96855;AAN08617;AAN45848;AK093408;AK002240;AK007893;NM_015464;AY134666;AK007935;AI927000;NP_714959;BC081710;AY255634;GH455028;AC005014;AY255635;BAC25193;NC_005105;AAHY01099236;AAHY01099235;Q6X4U4;AAH08484;BAC20331;FQ214520;AL…	7p21.2;7p21.1
CAV1	caveolin 1	Protein	6012	12389;857;25404	ENSMUSP00000007799.6;ENSG00000105974;ENSRNOG00000056836;ENSMUSP00000007799;ENST00000341049.6;ENST00000614113;ENST00000614113.4;ENSMUSP00000111116.1;ENSMUST00000115456;ENSRNOP00000009253;ENSMUST00000115453;ENSMUST00000115454;ENSMUST00000115456.5;ENSRNOT00000078250.1;ENSMUSP00000111114.1;ENSRNOP00000073712.1;ENSMUSP00000111113.1;ENSRNOT00000078250;ENSRNOG00000006694;ENSMUSP00000111116;ENSMUSP000001…	AAI28718;CH236947;NP_001744;EAW83503;EAW83504;EAW83505;NC_000007;CAA86587;DA943080;EU176473;P49817;DB266251;ABBA01057808;ABBA01057807;NM_031556;AAI61826;AL133639;XP_006505037;AAHX01028807;XP_006505039;AAHX01028806;AAR16308;XP_006505038;AAHX01028805;AF439779;AF439778;BAG70098;DQ890647;AAL96274;CB698936;AAHY01051735;BC161826;NP_113744;BC082246;BAA89462;AAI04690;BAA89461;BAA89463;AK028738;EDL13886;E…	7q31.1;7q31.2
TP53	tumor protein p53	Protein	21892	7157;22059;24842	ENSP00000480868.1;ENSP00000391478;ENSMUSP00000127130.1;ENST00000445888;ENSP00000480868;ENSMUSP00000104298;ENSRNOG00000010756;ENSP00000481638;ENSP00000484375.1;ENSMUSP00000127130;ENSP00000478499.1;ENSRNOT00000046490;ENST00000610292.4;ENST00000510385;ENSP00000477531;ENSP00000391478.2;ENSRNOT00000046490.3;ENST00000269305.8;ENSP00000269305.4;ENST00000445888.6;ENSP00000398846.2;ENST00000618944.4;ENSP0…	AGA63338;AGA63339;JQ752016;JQ752017;JQ752018;JQ752019;JQ752012;JQ752013;JQ752014;JQ752015;JQ752010;JQ752011;AGA63340;BAJ52715;AGA63343;AGA63344;AGA63341;JQ694049;AGA63342;AGA63347;AAH81788;AGA63348;AGA63345;AGA63346;AK147815;AGA63349;JQ752027;JQ752028;JQ752029;JQ752023;JQ752024;JQ752025;JQ752026;JQ752020;JQ752021;JQ752022;JQ694050;JQ694051;AGA63350;AGA63351;S63610;AK297927;AGA63354;AGA63355;AGA63…	17p13.1
FGF19	fibroblast growth factor 19	Protein	1134	9965;14170;170582	ENSMUSP00000033389.5;ENST00000294312;ENSMUSG00000031073;ENSRNOP00000028366;ENSRNOT00000028365.2;ENSMUSP00000033389;ENST00000294312.3;ENSMUST00000033389.6;ENSRNOG00000020899;ENSP00000294312;ENSMUST00000033389;ENSRNOT00000028365;ENSG00000162344;ENSP00000294312.3;ENSRNOP00000028366.1	EAW74751;NM_130753;AAB63197;BAB84298;JC568744;AF007268;JC568742;NP_005108;O95750;AK052093;AF110400;AAHY01067391;AY358302;AP001888;AAO13811;CEF39394;CEF39396;AC_000143;AC095937;NC_018922;AAHX01009176;BT006729;ABBA01010293;CH473953;AAH21328;AAH17664;AAD45973;JF432499;AC161763;BAB30961;NC_000011;BAA75500;NC_005100;AB078900;NP_570109;EDM12259;EDM12258;EDM12257;AK017829;EDL18272;EDL18274;EDL18273;NM_0…	11q13.3;11q13.1
DARS-AS1	DARS antisense RNA 1	Protein	20	101928243	ENST00000438432;ENST00000438432.5;ENSG00000231890	HG494633;HG494634;HG494631;NC_018913;HG494632;HG494630;HG494639;CN314536;NR_110199;HG494637;HG494638;HG494635;LK937786;HG494636;LK937785;NC_000002;AI302747;HG494644;HG494645;HG494642;HG494643;HG494640;HG494641;HG494628;HG494629;NR_110200;HG494646;HG494647;BM717501;AC093391;AI001788;AMYH02004860;BM674995	2q21.3
TP73	tumor protein p73	Protein	2367	362675;22062;7161	ENST00000354437.8;ENST00000378285;ENST00000604074;ENSP00000367539.4;ENSP00000367537.4;ENST00000378288;ENST00000354437;ENSMUSP00000114418.1;ENSMUSP00000114418;ENSP00000346423.4;ENSP00000350366;ENSP00000346423;ENST00000378290;ENSRNOT00000055398;ENSRNOP00000052265;ENST00000378290.4;ENSP00000367529;ENST00000346387.8;ENSMUSG00000029026;ENST00000378295;ENSP00000340740.4;ENSMUST00000097762.10;ENSP000003…	NM_001126241;NM_001126240;BC066045;NM_001126242;NM_005427;XM_006538720;AF079083;AF079084;NC_000001;AF079082;AF077618;XM_006538723;AF077619;XM_006538722;AF077616;AK310432;XM_006538721;AF077617;AAI17254;CAA72221;AAI17252;CAA72220;AABR07050620;BAH14257;AK304784;Y11416;ADR83099;AK139633;NM_001204184;NM_001204185;CAA72219;NM_001204186;NM_001204187;NM_001204188;NM_001204189;EAW71468;AF443116;EAW71467;A…	1p36.32;1p36.3
MED12	mediator complex subunit 12	Protein	635	2269;9968;59024;679693	ENSRNOT00000040334.4;ENSP00000363193.3;ENST00000374080.7;ENSRNOG00000003848;ENSRNOT00000076957;ENSRNOT00000076957.2;ENSRNOP00000068498;ENSRNOP00000068498.1;ENSMUSP00000085260;ENSMUST00000087948;ENSRNOP00000048013.4;ENSMUSG00000079487;ENST00000333646;ENSRNOT00000040334;ENSP00000363193;ENSP00000333125;ENSRNOP00000048013;ENSMUSP00000085260.4;ENSRNOT00000090192.1;ENSG00000184634;ENSRNOP00000073197.1;…	NC_000086;XM_005262317;AAI56979;BAC81080;BAC81084;BAC81083;XM_005262319;BAC81082;BAC81081;BAC81088;BAC81087;BAC81086;BAC81085;AL683892;BAC81089;U23863;AB102630;BAC81091;BAC81090;BAC81095;BAC81094;BAC81093;BAC81092;BAC81099;BAC81098;BAC81097;BAC81096;AC_000042;AB102621;AB102620;AB102623;AB102622;AB102625;AABR07039195;AB102624;AB102627;AB102626;AB102629;AB102628;FN430679;BC156978;AC_000155;NC_01893…	Xq13;Xq13.1
RUNX2	runt related transcription factor 2	Protein	4242	860;12393;367218	ENSP00000360493;ENSMUST00000159943;ENSMUST00000160673.7;ENST00000483243;ENST00000359524;ENSP00000458178;ENSMUSG00000039153;ENST00000625924;ENSMUST00000162878;ENSMUST00000162629.7;ENSP00000495497.1;ENSMUST00000162878.7;ENSRNOP00000057733.3;ENSP00000360486;ENSRNOT00000061014;ENST00000625924.1;ENSP00000352514;ENST00000576263;ENSP00000485863;ENSMUST00000113571.9;ENSMUSP00000109201.3;ENSMUSP0000010920…	NP_001265407;XR_926323;XM_006244550;XM_006244551;XM_006244554;NM_001278483;NM_001278484;NP_001258559;NG_008020;NC_000083;NP_001258556;XM_017596549;AK089291;XM_017596547;XM_017596548;NP_001258560;AAC78626;CAAA01007903;NP_001265413;AAC78625;AAC78624;AL353944;NP_001265412;AAC78623;NM_001278478;AB573882;AB573881;AB013129;AC_000039;XP_006523603;NM_001271630;XP_006523604;NM_001271631;XP_006523605;XP_00…	6p21;6p21.1
RET	ret proto-oncogene	Protein	3745	24716;19713;5979	ENSMUST00000088790.8;ENSMUSG00000030110;ENSRNOP00000047793.3;ENSMUSP00000032201.5;ENST00000355710.7;ENSMUST00000088790;ENSMUST00000032201.7;ENSMUSP00000032201;ENSRNOP00000047793;ENSP00000347942.3;ENST00000355710;ENSMUSP00000086169;ENSRNOG00000014751;ENST00000340058.5;ENSRNOT00000047685;ENSP00000344798.4;ENSMUST00000032201;ENSP00000347942;ENSRNOT00000047685.4;ENSMUSP00000086169.3;ENSP00000344798;E…	XP_017447960;CH471160;EAW86584;AK294827;KC507554;AEA76514;CH466523;EAW86582;DA235889;EAW86583;EAW86580;EAW86581;NP_001103569;U11532;ABBA01049994;ABBA01049995;AF520983;S80097;AY255629;CAC10568;Y15743;XP_017447959;NC_000010;CAC10569;BAG57939;AAH03072;AF520975;JF742661;BC059012;AF520979;AF032124;U22513;AJ294795;AF209436;AMYH02022705;KU954552;AJ294797;AJ294796;AMYH02022706;AJ298999;AAB47047;AAB47046;…	10q11.21;10q11.2
RASSF1	Ras association domain family member 1	Protein	1331	363140;11186;56289	ENSRNOT00000037375;ENSMUST00000010211.6;ENSG00000068028;ENST00000357043;ENST00000616212.4;ENST00000359365;ENSRNOT00000037375.6;ENSP00000352323;ENSRNOP00000034233;ENSP00000352323.4;ENSP00000378558;ENSMUSP00000091301.2;ENST00000359365.8;ENSMUSP00000010211.4;ENSP00000482696.1;ENSP00000333327.3;ENSP00000378558.3;ENST00000327761;ENSP00000349547.2;ENSMUST00000093786;ENSRNOT00000037363;ENST00000327761.7…	BT020048;AK146736;AAB67312;AK310032;AAD44174;AK300994;AAD44175;AAHY01081492;AAD44176;AF132675;AF132676;AF132677;BAG62613;BT020047;NC_000003;NP_733830;NP_733832;NP_733831;AC002455;NP_009113;BAE27398;BC079237;BI915594;BM152368;BC117153;AF333027;FQ233012;NP_001007755;AF061836;AF286217;AK043204;CH471055;BAD89745;BC002173;CJ156337;AX505275;XP_006511833;AK292638;BAF85327;AAG10064;BM562405;EDL77248;EDL7…	3p21.31;3p21.3
EZH2	enhancer of zeste 2 polycomb repressive complex 2 subunit	Protein	5925	14056;2146;312299	ENSMUST00000092648.12;ENSP00000419050.1;ENST00000483967.5;ENSMUSP00000080419;ENSP00000419050;ENSMUST00000092648;ENSMUST00000114618;ENST00000350995;ENSMUSP00000090318.6;ENST00000320356;ENSMUST00000081721;ENSP00000419711.1;ENST00000320356.6;ENST00000483967;ENSRNOP00000008149;ENSMUST00000114618.7;ENST00000350995.6;ENSRNOT00000008149;ENSG00000106462;ENSP00000223193;ENSP00000320147.2;ENSP00000419856.1…	XM_024446680;AAS02036;AAS02035;XP_016867306;XP_016867307;AK303585;X95653;NM_004456;NM_001203247;JF939048;NM_001203248;NM_001203249;XP_005250019;AAI69027;BAD92132;AK153835;NM_007971;XP_016867308;XP_016867309;DQ894179;XP_005250021;XP_005250020;AK220174;AAHX01030021;AAHX01030022;XM_011515893;XM_011515892;XM_011515891;XM_011515890;AK157853;XM_011515889;XM_011515888;XM_011515887;XM_011515886;XM_011515…	7q36.1;7q35-q36
CDC23	cell division cycle 23	Protein	199	291689;8697;52563	ENSRNOG00000024241;ENSG00000094880;ENSMUSP00000122420.1;ENSMUST00000025228;ENSMUSG00000024370;ENSMUSP00000025228;ENSRNOT00000037888.4;ENSRNOT00000037888;ENSMUSP00000025228.5;ENSMUST00000025228.11;ENST00000394886;ENSRNOP00000035675;ENSMUST00000133181.1;ENSMUSP00000122420;ENSRNOP00000035675.4;ENSP00000378350;ENSP00000378350.2;ENST00000394886.6;ENSMUST00000133181	BC017713;XP_017456396;BT009810;NC_000005;AK182319;BAD96970;AK219876;NM_001100659;AB011472;NC_000084;EDK97104;EDK97106;EDK97105;EDK97108;AAS99353;EDK97107;XM_008772028;BAC30026;BC098784;BAA75628;AAH05258;NP_848124;BAE41298;XM_006526084;BAC27415;AC074335;AABR07031695;ABBA01068689;AAHY01137640;BC059013;DQ891686;CH471062;BAC31944;BC010944;AK178427;NC_005117;AF191341;BAC33283;EAW62154;EAW62155;EAW6215…	5q31;5q31.2
TPO	thyroid peroxidase	Protein	653	54314;7173;22018	ENSMUSP00000021005.8;ENST00000382201;ENSMUST00000021005;ENSP00000405788;ENSP00000405788.1;ENST00000422464;ENSRNOT00000006526;ENSP00000371636.3;ENSP00000263886.6;ENST00000345913;ENST00000422464.5;ENSP00000329869;ENST00000345913.8;ENSRNOP00000006526;ENSP00000371633.1;ENST00000329066;ENSG00000115705;ENSRNOG00000004646;ENST00000382198;ENST00000382198.5;ENSP00000263886;ENSP00000371633;ENSP00000371636;…	P35419;XP_008762829;M57705;XM_024453093;NP_783653;NP_783652;NP_783650;Y00406;NT_187529;AC165078;BC063107;XM_024453087;XM_024453086;XM_024453089;XM_024453088;CH471053;XP_008762830;XM_024453085;X17358;XM_024453090;NM_175719;XM_024453092;XM_024453091;AF533530;AF533531;BE046044;DA958481;M31655;CAA68467;AAHY01098837;AF533528;AF533529;XP_005264761;XP_005264762;AH003466;CB986756;AAN04471;AAN04472;AAN044…	2p25.3;2p25
IL21	interleukin 21	Protein	2426	365769;59067;60505	ENSMUSP00000124668.1;ENSMUSP00000029273.1;ENSRNOP00000023348;ENSMUST00000161015.1;ENST00000264497.7;ENSRNOG00000017376;ENST00000611104;ENSMUSG00000027718;ENSMUST00000029273.7;ENSG00000138684;ENSMUSP00000124668;ENSP00000477555.1;ENSRNOT00000023348.4;ENSP00000264497;ENSP00000264497.3;ENSMUST00000161015;ENST00000264497;ENSRNOT00000023348;ENSP00000477555;ENSRNOP00000023348.4;ENSMUSP00000029273;ENSMUS…	ABBA01044738;ABBA01044739;FB677173;LC133256;CAJ47524;AAU88182;AF254070;AL662823;AF254069;NC_000004;AAH66260;AAH66261;AAH66262;HC203173;EAX05226;NP_068575;CAI94500;ABG36530;Q9ES17;CH471056;CS450761;NM_021803;CAN87399;AAG29348;AAG29349;CS237090;AK155984;JA104585;AL645807;CBE74756;CBE74752;NG_031966;NM_001291041;HC686913;CS582814;NC_000069;DQ645417;AAHX01016352;DQ645418;AAHX01016353;CS080568;CBI8546…	4q26-q27;4q27
ICAM1	intercellular adhesion molecule 1	Protein	9438	15894;25464;3383	ENST00000264832.7;ENSRNOT00000028066.5;ENSP00000264832.2;ENSP00000264832;ENSRNOP00000028066.2;ENSRNOT00000028066;ENSMUST00000086399.5;ENSRNOP00000028066;ENSRNOG00000020679;ENST00000264832;ENSMUSP00000083587.4;ENSG00000090339;ENSMUSG00000037405;ENSMUST00000086399;ENSMUSP00000083587	AOP17750;AK298983;AOP17751;X59286;CAA34621;BAE30219;BAE31944;M55091;BAE29336;CAJ18510;X06990;CH466522;BAE29059;CT010246;BAE42944;NP_037099;CH473993;AF209093;AK298054;NC_000019;AAP35500;P13597;AK150141;BG149901;AAB51145;BAG61077;BC081837;KX258233;CAA41977;BAG35520;ABBA01197211;AAHY01076442;AAHY01076441;AC011511;CH471106;AAHY01076443;M90549;BAE31286;M90548;BAE30990;BAE31287;AK172321;M90547;EDL78334…	19p13.2;19p13.3-p13.2
PROK1	prokineticin 1	Protein	477	246691;192205;84432	ENST00000271331;ENSRNOT00000024519.2;ENSRNOT00000024519;ENSMUSP00000060617;ENST00000271331.3;ENSMUST00000049852.9;ENSRNOP00000024519.1;ENSP00000271331.3;ENSP00000271331;ENSRNOG00000018201;ENSMUSG00000070368;ENSMUSP00000060617.8;ENSMUSP00000143197.1;ENSMUST00000197758.4;ENSRNOP00000024519;ENSMUST00000049852;ENSG00000143125	CH471122;EAW56449;AAQ89046;NM_001044382;EDL01898;AK044344;Q14A28;AC113635;NP_001037847;CH466607;AY089983;NC_000001;XM_017590601;ABBA01068392;AAH25399;CS023555;CH473952;AAK49918;NM_001357885;AMYH02001725;AF333024;XM_006501515;EAW56450;AY029225;NM_138851;AAI17009;XM_006501516;AAI17007;NC_005101;DQ891570;NM_032414;AC_000133;BC042707;DQ894763;BM544315;Q8R414;XP_017175073;XP_017446090;EDL81869;NC_0189…	1p13.3;1p21
ID1	inhibitor of DNA binding 1, HLH protein	Protein	1986	25261;3397;15901	ENSMUSP00000092019.4;ENST00000376112;ENSP00000365280.3;ENSRNOT00000029660.5;ENST00000376105;ENSRNOT00000029660;ENSMUSG00000042745;ENSMUST00000038368.8;ENST00000376112.3;ENSMUST00000038368;ENSP00000365273.3;ENSP00000365273;ENSP00000365280;ENST00000376105.4;ENSRNOP00000052261.2;ENSMUSP00000092019;ENSG00000125968;ENSRNOG00000021750;ENSRNOP00000052261	AK291152;BC012420;M86708;BM856018;NG_029639;AAHX01025890;AMYH02036899;AL117381;P41135;ABW03919;P41134;NM_002165;EDL86050;CT010243;AK313786;AL110115;EDL05987;U43884;ABBA01019302;EDL05986;CAA54920;X77956;BC025073;U57645;ABW03909;FQ227540;CH474050;ABM84268;EU176468;ABM87656;AAB35037;XM_006235267;AAB35038;DQ891293;BAA02988;EDL86049;BAA02989;L23148;S78825;EAW76432;NM_001355113;EAW76433;BG546814;EAW764…	20q11.21;20q11
TNFSF10	TNF superfamily member 10	Protein	4763	8743;246775;22035	ENSMUSP00000040271.5;ENSRNOP00000017758.5;ENST00000241261;ENSP00000389931;ENST00000420541;ENSRNOG00000013269;ENSRNOP00000017758;ENST00000420541.6;ENSRNOT00000017758;ENSP00000389931.2;ENSP00000241261.2;ENSP00000241261;ENSG00000121858;ENST00000241261.6;ENSMUSG00000039304;ENSMUST00000046383.11;ENSMUSP00000040271;ENSRNOT00000017758.5;ENSMUST00000046383	AK309200;ABK32522;AK157633;AAC52345;NP_003801;CTQ86164;NC_000003;CAG33176;AAV38371;AAM49797;DA041872;BC011469;NP_033451;ABM81799;CH471052;EF064708;FQ234188;AAI38808;LN874323;AAI38809;KT258720;AAHY01024976;BAE32108;AC007919;AAHY01024975;NM_001190943;AC157919;NM_001190942;DQ890873;AY115578;DA969653;ABM84955;BC020220;NC_000069;BC032722;EDM01114;FQ225256;NP_001177872;DQ894029;AC_000025;NP_001177871;B…	3q26.31;3q26
LRIG1	leucine rich repeats and immunoglobulin like domains 1	Protein	496	16206;26018;312574	ENSRNOP00000017384;ENSMUSP00000098686;ENSMUST00000101126.2;ENSRNOG00000012952;ENST00000273261;ENSRNOP00000066785;ENSRNOT00000072624;ENSMUSP00000098686.2;ENSRNOT00000072624.2;ENSP00000273261;ENSRNOP00000066785.2;ENSP00000273261.3;ENSG00000144749;ENSRNOP00000017384.7;ENSRNOT00000017384;ENSMUSG00000030029;ENST00000273261.7;ENSRNOT00000017384.8;ENSMUST00000101126	XP_232237;AC_000135;AL117666;XM_232237;AAHY01055408;AAHY01055409;EDL91410;XM_008775797;NC_000003;NP_032403;AY730707;XM_011533578;XR_377425;XP_008774019;Q96JA1;XM_011533579;CH466523;AC126122;AK294984;BAA11416;D78572;AAHY01055410;AAHY01055411;AAK62357;BC145623;BAH11940;NM_015541;BC141300;NM_001355269;CAB56036;AK133771;XM_001076882;BC140907;FQ216055;CH471055;AAH14276;NM_008377;BC071561;XP_006505684;…	3p14;3p14.1
NF2	neurofibromin 2	Protein	1062	18016;4771;25744	ENSMUST00000109910.8;ENSRNOT00000010690;ENSMUSP00000055033;ENSMUST00000093374;ENSRNOG00000007948;ENSP00000354529;ENSP00000335652;ENSP00000354897.4;ENSMUST00000053079;ENSP00000335652.7;ENSMUSG00000009073;ENSP00000409921;ENSP00000354529.4;ENST00000334961.11;ENSMUSP00000105536;ENST00000361166;ENSP00000344666.4;ENST00000361166.8;ENSP00000384797.3;ENST00000413209;ENSMUSP00000091066;ENSMUSP00000091066.…	NP_000259;X72655;X72657;X72656;X72659;X72658;X72662;X72661;P46662;NM_181828;NM_181829;NM_181825;NM_181833;NM_181831;NM_181832;DQ891697;AK167685;NM_181830;DV654856;X72664;X72663;X72666;BC005442;X72665;ASZ70033;X72668;X72667;ABP73252;BAC32567;X72669;ASZ70035;AC004882;ASZ70034;BY271441;X72670;AAC13318;AAH03112;CAA51220;CAK54561;XP_017169824;XP_017169823;NM_013193;L27105;CB814077;BAB30698;AAH05442;AA…	22q12.2
PTCSC2	papillary thyroid carcinoma susceptibility candidate 2	Protein	21	101928337		XR_930161;XR_930160;KJ700444;NC_018920;NR_147055;BE073442;AL499604;HG502283;NC_000009;XR_930159;XR_958649;XR_930158;XR_958648;AMYH02021310;XR_958647;AMYH02021311;AL445531;XR_958646;AMYH02021312	9q22
PANDAR	promoter of CDKN1A antisense DNA damage activated RNA	Protein	182	101154753	ENSG00000281450;ENST00000629595;ENST00000629595.1	HG975428;AC_000138;ABBA01038265;NR_109836;NC_000006;AMYH02013558;AL121715;JF803844;NC_018917	6p21.2
LINC00313	long intergenic non-protein coding RNA 313	Protein	42	114038	ENSG00000185186;ENST00000332440.3;ENST00000332440	EAX09488;NC_018932;HG511876;HG511875;HG511878;HG511877;AP001048;AP001049;AMYH02037896;NC_000021;EAX09489;CH471079;EAX09492;EAX09491;EAX09490;BC107109;P59037;AF426261;NR_026863;LN608791;LN608790;HG511872;LN608794;HG511874;LN608793;HG511873;LN608792;AAM53517	21q22.3
CYP3A5	cytochrome P450 family 3 subfamily A member 5	Protein	1542	1577;53973;13114;25642;13112;337924;100910877;100041375	ENSRNOP00000041138.1;ENSMUSG00000075551;ENSMUSG00000056035;ENSP00000401269;ENST00000339843.6;ENSMUSP00000037665.7;ENSMUSG00000075552;ENSRNOG00000032560;ENSMUST00000094111.5;ENSMUSP00000091659.4;ENSMUSP00000091659;ENSMUSP00000037665;ENSP00000222982;ENSMUSG00000054417;ENSRNOP00000041138;ENSMUSP00000069932;ENSG00000106258;ENSMUSP00000031633.4;ENSMUSP00000075234;ENST00000222982;ENSMUST00000067479;ENS…	NM_000777;DC383127;AAI38084;AAI38085;KY120199;AAHY01050631;AAHX01071155;XM_006715859;AAHX01071156;AABR07035361;ABM87801;KY120198;AAA02993;KY120197;BAH12923;KY120196;KY120195;XP_006504862;D13912;XP_011514147;XP_011514146;XP_011514149;XP_011514148;EAW76640;P04800;EAW76641;EAW76642;XP_011514145;AAH88163;M10161;AABR07035375;BC094062;AK149433;XM_006715860;EAW76638;EAW76639;AK313813;AAS02016;ABBA010132…	7q21.1;7q22.1
ANXA5	annexin A5	Protein	2667	11747;25673;308	ENSRNOP00000019552;ENST00000296511;ENSRNOT00000019554;ENSRNOP00000019552.5;ENSMUSG00000027712;ENSRNOT00000019554.6;ENSG00000164111;ENSMUSP00000029266.8;ENSRNOG00000014453;ENSMUST00000029266;ENST00000296511.9;ENSP00000296511;ENSMUST00000029266.13;ENSP00000296511.5;ENSMUSP00000029266	NP_037264;CAL38022;AJ230108;J03745;BC012822;CR536522;AAB60648;U05762;U05761;NC_000004;U05764;ABM82870;ACJ13644;U05763;BC004993;U05766;U05765;U05768;AAH12804;U05760;U01681;CH471056;CR541842;BAG35528;AI845042;M19384;U05769;M21730;M21731;AAB59545;BAE31016;CAA13092;U05770;U01691;P48036;M18366;X12454;NC_000069;U29396;AY577779;AAH04993;BAA07708;BC018671;BAA09728;XM_006232268;AM393144;AC_000025;XM_01700…	4q27
IGF2BP3	insulin like growth factor 2 mRNA binding protein 3	Protein	720	140488;312320;10643	ENSP00000258729.3;ENSRNOT00000084543;ENST00000258729.7;ENSMUSG00000029814;ENSRNOT00000084543.1;ENSRNOP00000071626;ENSRNOP00000071626.1;ENSRNOG00000009052;ENSMUSP00000031838.7;ENSG00000136231;ENSMUST00000031838.8;ENSMUST00000031838;ENST00000258729;ENSMUSP00000031838;ENSP00000258729	CAH56186;O00425;BAB19755;CH236948;XP_006224979;AAC35208;NC_000007;EAL24257;BAB27779;AK147140;BAE27710;AC158667;EAW93787;EAW93786;XR_377421;AY724479;XP_006715702;XP_006715701;U76705;CB524241;XP_017448482;BAC40370;AK030096;XM_006505519;AAH49082;XM_006505518;XM_006505517;XP_017458283;CH466597;XP_008773952;XM_006236475;NM_023670;XM_006236474;BC051296;XP_006224980;XP_003753941;XM_011515093;AK011689;XM…	7p11;7p15.3
OCIAD1	OCIA domain containing 1	Protein	131	54940;68095;289590	ENSMUST00000031038.10;ENSMUSG00000029152;ENSP00000427389.1;ENST00000444354;ENSP00000424041;ENSP00000424041.1;ENST00000509122;ENSP00000416943.2;ENSMUSP00000031038.4;ENSRNOP00000002996.5;ENSMUSP00000069412.6;ENSP00000264312.7;ENSMUST00000071081.12;ENSP00000370882.3;ENSRNOG00000002205;ENST00000264312.11;ENSMUST00000202250.3;ENSP00000370882;ENST00000513391;ENSP00000399656.2;ENST00000396448.6;ENSG0000…	BAE39422;AK082781;XP_005248170;XP_005248171;AK159811;XR_001741266;XR_001741265;AK177352;XM_017321083;XM_017321082;ABBA01014355;AK167320;AK000462;AK043603;NM_023429;BAC31593;AAH83718;AMYH02009175;BAC37453;AK169715;AAK12121;CH471069;FQ213030;AC108828;Q9NX40;AK209059;BAC37125;NM_001168254;Q9CRD0;NP_001013896;AAHY01045703;CX238454;AC_000027;AK123529;XP_005248169;AK007636;BC083718;JF432594;NC_000071;A…	4p11
APC	APC, WNT signaling pathway regulator	Protein	2621	11789;324;24205	ENSMUSP00000111447;ENSRNOT00000027691.3;ENSRNOP00000027691.1;ENSRNOT00000027691;ENSP00000257430;ENSRNOP00000074593.1;ENSMUSP00000078337;ENSP00000427089.2;ENSP00000257430.4;ENST00000257430;ENST00000508376;ENSRNOG00000020423;ENSRNOP00000074593;ENST00000257430.8;ENSRNOT00000090264;ENSMUSP00000078337.5;ENSMUSG00000005871;ENST00000508376.6;ENSP00000427089;ENSMUST00000079362;ENSRNOP00000027691;ENSG0000…	P25054;AB071148;Z49090;Q61315;XM_006525531;AAW82777;XM_006525530;XM_006525535;XM_006525534;XM_006525533;XM_006525532;AAD14918;XM_006525539;XM_006525538;XM_006525537;XM_006525536;S67789;S67788;S67787;NC_000084;AK294544;U02937;BC141141;S78214;ABC41553;AABR07031689;NP_001341831;AC008575;NP_001341832;NP_001341830;NP_001341835;NP_001341833;NP_000029;NP_001341834;NP_001341828;AC136500;NP_001341829;NP_0…	5q22.2;5q21-q22
MAGEA4	MAGE family member A4	Protein	193	4103	ENSG00000147381;ENSP00000377497.1;ENST00000276344;ENSP00000276344;ENSP00000353379.2;ENST00000393920;ENST00000276344.6;ENSP00000353379;ENSP00000377497;ENSP00000276344.2;ENST00000393920.5;ENST00000360243;ENST00000360243.6	EAW99411;NC_018934;EAW99410;CH471169;EAW99413;EAW99412;AAH96712;AAA68872;XM_005274679;AAA68871;NM_002362;XM_005274677;XM_005274678;NG_013245;AK313862;BM548926;BX479311;P43358;BAG61958;XP_005274734;BC017723;XP_005274736;XP_005274735;AAY27261;ADQ32337;ABBA01037268;AMYH02040783;ABBA01037267;DQ891685;ABBA01037266;BM562570;ABM82611;NM_001011550;AK300179;U10687;NC_000023;U10688;AAA19007;HQ447853;BC0967…	Xq28
KMT2D	lysine methyltransferase 2D	Protein	790	3826;381022;100362634;8085	ENSRNOP00000069442;ENSRNOP00000044890;ENSMUST00000023741.15;ENSMUSP00000023741;ENSMUSG00000048154;ENSMUST00000023741;ENST00000301067.11;ENSMUSP00000023741.8;ENSP00000301067;ENSRNOG00000015107;ENSRNOT00000077502;ENSRNOP00000069442.1;ENSP00000301067.7;ENSG00000167548;ENSRNOT00000077502.1;ENST00000301067;ENSRNOG00000061499	NP_001028448;BI031059;AC114446;EAW58034;EAW58035;BX956541;BC058659;EAW58036;AW997729;X85325;BC039197;ABBA01031498;NC_000081;XM_017595321;XM_017595320;XM_017595323;XM_017595322;XP_017172171;XR_001748874;XP_017172172;XM_008765859;XP_017172170;AC011603;AAH58659;Y08267;NM_003482;CR749712;XM_011538775;XM_011538774;NC_000012;XM_011538776;XP_017172173;AF010404;AC161165;XM_017595324;AF010403;AK039901;AC_…	12q13.12
LPCAT2	lysophosphatidylcholine acyltransferase 2	Protein	111	100359680;54947;270084	ENSRNOT00000022359.7;ENSMUSP00000049252;ENSP00000262134.5;ENSMUST00000046290.2;ENST00000615823;ENSMUSG00000033192;ENSRNOP00000022359.5;ENSP00000483225;ENSMUST00000046290;ENST00000262134.9;ENSRNOG00000016643;ENST00000262134;ENSG00000087253;ENSP00000262134;ENSRNOP00000022359;ENSMUSP00000049252.1;ENSRNOT00000022359	NP_001258273;BAF47695;EU831526;BAF47696;BC150666;XM_017023376;ABBA01066525;CH466525;ACE87121;AAI44807;XM_011523169;ABR20913;EAW82829;XM_006721211;NM_173014;ABR20912;AABR07042985;AABR07042984;AABR07042983;ACE86445;AABR07042982;XP_011521471;NC_000016;EF442783;EF442784;AK183634;JA738663;AB244718;XP_017456651;AB244716;AK023271;Q8BYI6;AAI50667;BC144805;BC144806;XP_006721274;AABR07042987;CCF76984;NC_00…	16q12.2
HMGA2	high mobility group AT-hook 2	Protein	1715	8091	ENSP00000437621.1;ENST00000403681.6;ENST00000354636.7;ENSP00000384026;ENST00000354636;ENSP00000384026.2;ENST00000403681;ENST00000536545.5;ENST00000536545;ENSG00000149948;ENST00000393578.7;ENSP00000377205;ENSP00000346658.3;ENST00000393577;ENSP00000377206.3;ENSP00000346658;ENST00000393577.7;ENSP00000377205.3;ENSP00000437621	AY601865;BM782659;XM_006719620;A80000;AY601866;AY601867;AB209853;AAN64002;CAA83472;CAB59170;AI290477;AY601861;EAW97152;AY601862;AY601863;AY601864;CN334368;AH003120;AK311443;AC_000144;CAA03408;AC090673;AK311447;NM_001330190;Z31595;NC_018923;AF326972;L46353;U28749;XP_005269221;CH471054;L44578;AI073570;XR_245958;CA422738;U28750;NM_001300919;NM_003484;A52568;NM_003483;NM_001300918;P52926;ABBA01026580…	12q14.3;12q15
BIRC5	baculoviral IAP repeat containing 5	Protein	4781	332;11799;64041	ENST00000350051;ENST00000350051.7;ENSP00000324180;ENSMUSP00000079124;ENSRNOP00000065784;ENSMUSP00000079124.4;ENSMUSP00000091433;ENST00000374948.6;ENST00000374948;ENST00000301633;ENSG00000089685;ENSP00000301633;ENSMUST00000081387;ENSRNOT00000072387.1;ENSP00000324180.4;ENSMUSP00000091433.4;ENSP00000364086.1;ENSMUSG00000017716;ENSMUST00000093906.4;ENST00000301633.8;ENSP00000364086;ENSP00000301633.3;…	AB154416;ABBA01002938;AY830084;NP_071610;AABR07030866;EU366955;AAW22624;AL547142;BC008718;AAF82586;AB013819;AAV40840;AM393128;AF276775;BAD97148;BI520186;DQ227257;AK301793;AK142768;ABY66389;AK311917;CAG46540;DQ310379;AAH34148;NC_000017;AAD26199;BAA93676;XR_243654;DQ310375;CAI53863;DQ310376;AI800528;BC000784;DQ310377;AK018022;DQ310378;AAY15202;DQ508245;DQ508246;DQ508247;DQ508248;DQ508249;CAL38006;B…	17q25;17q25.3
CYP27B1	cytochrome P450 family 27 subfamily B member 1	Protein	881	1594;13115;114700	ENST00000228606;ENST00000228606.8;ENSMUSP00000130005;ENSRNOP00000064023;ENSMUSG00000006724;ENSP00000228606;ENSP00000228606.4;ENSG00000111012;ENSMUSP00000130005.1;ENSRNOT00000072176;ENSMUST00000165764.7;ENSMUST00000165764;ENSRNOT00000072176.2;ENSRNOG00000046214;ENSRNOP00000064023.1	AAC51854;DQ925368;DQ925369;DQ925366;XP_011241652;DQ925367;DQ925364;DQ925365;DQ925362;DQ925363;NP_000776;AB001992;O35132;AW449645;AAP31972;AB005038;AAC51853;BAA23416;XP_008763596;AAHX01049866;XM_006513187;AAM21669;AAG00416;AF041256;AAHY01089985;BAG37458;DQ925371;AK314953;AF235021;DQ925370;AC_000144;BAA23418;AAD38325;AAH80697;BM119774;AF072470;AAB86461;NC_018923;AF020192;XM_011243350;BP296031;CH473…	12q14.1
PDCD4	programmed cell death 4	Protein	1427	64031;27250;18569	ENSMUSP00000133135;ENSP00000280154;ENSMUST00000074371.11;ENSRNOP00000020155;ENSMUSP00000025931.6;ENSP00000376816;ENSP00000280154.7;ENSMUSP00000073975.5;ENSP00000376816.2;ENSMUSP00000133135.1;ENST00000280154;ENST00000393104.6;ENSRNOT00000020155;ENSG00000150593;ENSRNOP00000020155.2;ENSMUSP00000025931;ENSRNOT00000020155.3;ENST00000280154.11;ENSMUST00000165617.1;ENSMUST00000025931;ENSMUSP00000073975;…	EAW49553;EAW49552;AK223623;CH473986;EAW49554;XM_006717767;AL049932;AAHY01144474;XP_006717830;AAHY01144473;AAH31049;AAHY01144472;AAHY01144471;AAHY01144470;NP_001161964;NC_000085;NP_001161963;NP_071601;BAE43115;NM_145341;XP_006231678;XP_006231677;XP_006231676;XP_006231675;XP_017445137;AB010139;NC_000010;BX641168;BAG37701;BAA13072;DQ894834;XM_006526762;BC015036;NP_035180;XM_006231614;NM_022265;XM_00…	10q25.2;10q24
SPP1	secreted phosphoprotein 1	Protein	7599	20750;6696;25353	ENST00000395080;ENSP00000422973.1;ENSP00000237623;ENSRNOP00000062358.2;ENSMUSP00000031243;ENSP00000354042.4;ENSRNOP00000068511;ENSRNOT00000075989;ENSP00000378517;ENST00000237623.11;ENSMUST00000031243.14;ENST00000237623;ENST00000508233;ENST00000508233.5;ENSMUST00000031243;ENSMUST00000112747.1;ENSRNOP00000062358;ENSP00000237623.7;ENSMUSP00000031243.8;ENSP00000354042;ENSP00000378517.3;ENSMUST0000008…	AAX59003;X16151;EDL99492;X51834;AI882055;M14656;CAA32165;BAE32918;P08721;CH471057;CAA31984;AK296035;DQ892544;BAA03554;P10923;BAE26234;BAC11635;NP_033289;BAE35857;P10451;BAA19247;EU831940;AK154908;AK149588;EDL99488;AC_000027;EDL99487;AAM53974;BAG37848;ABBA01063542;AK075463;NM_001204203;AK133555;BAH58215;EDL99489;BAE30504;AAA17675;NM_001204201;NM_012881;NM_001204202;NC_000071;EDL99491;BAE29882;EDL9…	4q22.1
IFT88	intraflagellar transport 88	Protein	507	8100;305918;21821	ENSMUSP00000113768;ENSMUST00000122063;ENSP00000323580.6;ENSMUST00000122063.7;ENSP00000261632;ENSRNOT00000012988;ENSRNOP00000068425;ENST00000351808.9;ENSRNOP00000068425.1;ENSRNOP00000012988;ENSRNOT00000076608;ENSRNOT00000076608.2;ENST00000351808;ENST00000319980;ENSMUSG00000040040;ENSMUSP00000113768.1;ENSRNOT00000012988.7;ENSP00000323580;ENSRNOG00000009278;ENST00000319980.10;ENSP00000261632.5;ENSG0…	EU176190;BAE22424;NP_001340508;XP_005266603;NP_001340506;XP_005266605;NP_001340507;XP_016876257;XP_005266604;XP_005266607;XP_016876251;XP_005266606;XP_016876252;NC_000080;XP_005266609;U20362;XP_005266608;XM_006252066;XR_001749683;AL161772;XM_006252068;XR_001749682;XM_006252067;L31959;XP_017455176;XR_001749686;NP_001340500;NP_001340501;NP_001340504;NP_001340505;NP_001100736;NP_001340502;NP_0013405…	13q12.1;13q12.11
NAPSA	napsin A aspartic peptidase	Protein	139	9476;16541;60575	ENSG00000131400;ENST00000253719;ENSRNOP00000026992;ENSMUSG00000002204;ENSRNOP00000026992.4;ENSP00000253719.1;ENSMUST00000002274;ENSMUSP00000002274.8;ENSRNOT00000026992.6;ENSRNOG00000019854;ENSP00000253719;ENSMUST00000002274.9;ENST00000253719.6;ENSRNOT00000026992;ENSMUSP00000002274	BM971610;ABM82919;NC_018930;O96009;BC078790;NM_004851;NP_113858;CB809217;AAD04917;DQ895183;CAB82907;AC157653;NM_031670;AJ250719;AJ250718;CH466603;XM_011527541;O09043;XM_011527540;AK055569;AF098484;AJ251299;CH471135;EDM07470;AAD13215;BC017842;EDM07471;AK170013;XP_016883001;BC029397;BC014813;BAB22158;D88899;AABR07003256;NC_000019;AK002520;FQ230345;NC_005100;AJ250720;AAF17081;FQ225885;AAHY01061129;A…	19q13.33
POU5F1	POU class 5 homeobox 1	Protein	3609	5460;294562;18999	ENSMUST00000025271.16;ENST00000513407.1;ENST00000259915.12;ENSMUSG00000024406;ENSMUST00000025271;ENSRNOT00000072288.2;ENSP00000425083;ENSG00000204531;ENSRNOP00000065216.1;ENSP00000259915.7;ENSP00000475880.1;ENST00000620031;ENSMUSP00000025271;ENST00000620031.5;ENSP00000259915;ENSP00000475512.1;ENSP00000475512;ENST00000259915;ENSMUSP00000025271.9;ENST00000471529;ENSP00000484778.2;ENSP00000484778;EN…	NT_167247;ADR82975;NT_167248;NT_167249;LC049958;EU518650;NT_167245;NT_167246;AM851119;AM851118;XM_011246319;AM851115;AM851117;KC312698;AM851116;CR847794;NC_000083;CR759815;FM177956;FM177957;CAQ76285;FM177958;FM177959;CAQ76280;CAQ76281;CAQ76282;KY781166;ADW77325;BAG84136;ADW77326;BAG84137;AB103619;ADW77323;BAG84138;ADW77324;BAG84139;NM_002701;ADW77327;CR388229;S62880;NP_002692;BAG84134;BAG84135;FM…	6p21.33;6p21.31
DAPK1	death associated protein kinase 1	Protein	1257	1612;69635;306722	ENSP00000386135.3;ENSP00000417076;ENSRNOP00000062122.1;ENSRNOT00000066950;ENST00000622514.4;ENST00000358077;ENSP00000484267.1;ENST00000472284.5;ENSP00000417076.1;ENSP00000350785;ENSP00000350785.5;ENSMUST00000077453.12;ENSMUST00000077453;ENST00000622514;ENSP00000484267;ENST00000472284;ENSMUSG00000021559;ENST00000408954;ENSMUST00000044083.8;ENSMUSP00000153607.1;ENSMUSP00000076666.5;ENSMUSP000000766…	AMYH02021163;AMYH02021164;AK145922;BC143730;DA855348;AL161787;AAH60161;BT006935;BC143733;CH474032;H77515;BC026671;AAH57317;AK009701;NC_000009;ABD96827;AA846231;AAP35581;KX533481;X76104;EDL41300;NM_001288730;X97048;XP_016869849;AK295119;NM_001288731;NG_029883;DA234399;AABR07026910;AABR07026911;CAA53712;NP_001272846;XP_006717051;BAE26753;CAA65762;XM_017014360;CR749834;BC057317;NM_029653;AK296839;DA…	9q21.33
ATG5	autophagy related 5	Protein	2218	9474;11793	ENSMUST00000039286;ENST00000635758.2;ENSP00000358066;ENST00000369076.7;ENSP00000343313.3;ENST00000369076;ENSMUST00000039286.4;ENST00000369070.5;ENST00000343245.7;ENST00000369070;ENST00000360666.6;ENST00000343245;ENSMUSG00000038160;ENSMUSP00000044769.4;ENSP00000353884;ENSP00000353884.4;ENSMUSP00000044769;ENSG00000057663;ENSP00000358072.3;ENSP00000490493.1;ENSP00000343313;ENST00000360666;ENSP000003…	BAG50990;BAB33383;BM831472;NM_053069;NC_000006;CX223012;NP_001273036;NP_001273035;ABBA01026199;NP_001273037;BC002699;EU283338;EU283339;NM_004849;BP297166;CAD97890;CAH18236;AL022067;CH471051;AAHY01085163;AAHY01085162;AMYH02014238;AAHY01085161;AAHY01085160;BC002166;BC093011;NR_104402;NR_104403;BAC25874;AB048349;AAHY01085159;XP_011534565;AAHY01085158;AAHY01085157;AAHY01085156;BAH13072;ABBA01026201;A…	6q21
TLR10	toll like receptor 10	Protein	401	81793;305355	ENST00000308973;ENSP00000424923;ENSRNOT00000059124;ENSG00000174123;ENSP00000478985.1;ENSP00000308925.4;ENSRNOP00000055898;ENSRNOG00000038722;ENST00000361424.6;ENST00000622002.4;ENST00000613579;ENSP00000354459;ENSP00000308925;ENSP00000478206.1;ENSP00000354459.2;ENST00000613579.4;ENST00000508334;ENST00000308973.8;ENSP00000478985;ENST00000622002;ENST00000361424;ENSP00000478206	AW504309;BP383038;AB445680;AC_000136;AC118137;NP_001139507;BC089406;ABBA01004114;AAY78491;NC_000004;EAW92899;AAI09112;AAI09113;AAY78490;AMYH02009040;XM_011513762;EAW92897;EAW92898;XM_011513760;AY358300;XM_011513761;NM_001195106;AK313468;XM_006251002;NM_001195108;AAK26744;NM_001195107;DQ011508;DQ011509;DA643313;DQ011506;XP_017454682;DQ011507;ACN78428;BAG55077;NP_112218;DQ011504;XP_006714094;DQ0115…	4p14
KLK3	kallikrein related peptidase 3	Protein	3329	18048;18050;354;13648;16619;16618;16613;16624;16612;16623;16622;13646;16617;16616;16615	ENSMUSP00000005933;ENSMUSP00000076733;ENSMUSG00000063903;ENSP00000471155;ENST00000595952;ENSP00000314151;ENSMUST00000077528;ENSMUSG00000059042;ENST00000598145;ENSMUSP00000076576;ENSMUST00000007156.4;ENSMUST00000077354.4;ENSMUST00000085450.3;ENSMUSP00000082577;ENSP00000314151.1;ENST00000595952.5;ENSMUSP00000047488;ENSMUSP00000080133.3;ENSMUSP00000047488.4;ENSMUST00000074359.3;ENSMUST00000048945.5;…	NM_020268;CAD30845;P07628;CAD30846;AAA39359;CAD30844;AAI32658;AAI46020;AAA60193;M18584;BC106155;AAH50595;AAA39350;AAA60192;ABM84777;AAH05307;AAH24624;AAI32091;AAA39358;AAA39357;Q9JM71;AAA39352;AAA39351;AAG11389;AAA39353;BT019862;AAI46016;AAA39349;NG_011653;AAA39348;AAG11390;AH009798;AAH26378;XP_006540739;AAV38665;AH009799;XP_006540738;AAH94281;AAI32660;XP_006540737;BAQ21981;XP_006540736;XM_011250…	19q13.33;19q13.41
FASLG	Fas ligand	Protein	5357	356;25385;14103	ENSRNOT00000003998.2;ENSP00000356694.2;ENSP00000344739;ENSP00000356694;ENSMUSP00000000834;ENST00000367721.2;ENSRNOP00000003998.2;ENSRNOG00000002978;ENSMUSP00000000834.2;ENST00000340030.4;ENSMUST00000000834;ENST00000340030;ENSMUST00000000834.3;ENSG00000117560;ENSP00000344739.3;ENSMUSG00000000817;ENST00000367721;ENSRNOT00000003998;ENSRNOP00000003998	AABR07021590;AAB02915;AAO43991;AF119335;AAB33780;AAC39768;AF045739;NP_034307;NC_000001;NM_010177;AK314874;AAX49569;KJ948655;CH466520;D38122;XM_017598676;EDM09413;XM_017598675;NM_012908;XP_006250210;CTQ86155;BAG37389;AAD52106;U03470;AY225406;NG_007269;BAA32542;CH471067;AMYH02002149;NP_000630;BAE24625;U06948;NP_001289675;AAG60017;U58995;AAG60016;NM_001205243;ABM87146;NC_000067;NM_001302746;NC_00511…	1q23;1q24.3
GPX3	glutathione peroxidase 3	Protein	768	2878;64317;14778	ENSG00000211445;ENSP00000373477.4;ENST00000388825.8;ENSRNOP00000073271.1;ENSRNOT00000079830.1;ENSRNOG00000052564;ENSMUST00000082430.9;ENSP00000373477;ENSRNOT00000079830;ENSMUSG00000018339;ENSMUSP00000081011.3;ENSRNOP00000073271;ENST00000388825;ENSMUSP00000081011;ENSMUST00000082430	FQ220900;AL593846;AAH66949;BY100863;NP_071970;BC061950;AI029092;AAH37027;NC_000005;BC050378;FQ228866;BY061328;FQ221037;FQ221279;AAH62227;AY552097;EDL33518;EDL33517;EDL33516;EDL33515;BY339672;AK004942;CV079715;D00680;AMYH02012464;AAH49235;U13705;FQ228878;FQ228911;CK477403;FQ228879;FQ228913;FQ228914;P46412;AF217787;FQ228751;EDL33519;BC062227;BAA03862;BC066949;HM005392;AL036834;CH471062;FQ228807;FQ2…	5q23;5q33.1
ANGPTL2	angiopoietin like 2	Protein	728	26360;23452;171100	ENSG00000136859;ENSRNOT00000022585.3;ENSMUSP00000004208;ENSRNOP00000022585.3;ENSRNOP00000022585;ENSMUST00000004208;ENSMUSG00000004105;ENSMUSP00000004208.5;ENST00000373425;ENSRNOT00000022585;ENSRNOG00000016678;ENST00000373425.7;ENSMUST00000004208.6;ENSP00000362524.3;ENSP00000362524	NP_036053;EDL93193;HQ448298;AAH12368;BAC11164;NC_000009;NP_598253;AAHY01015141;AAF80364;BC138610;AF125176;CH471090;AF125175;AC_000141;AF007150;AABR07051453;AC_000024;AK074726;AMYH02021676;BAG35727;Q9UKU9;Q9R045;AF159049;NC_018920;AAQ88641;AK155464;AK200372;BAE33276;AL845277;CH474001;AK214337;XP_006717093;BAC11358;AY358274;NC_005102;XM_006498051;ADQ32778;AL598400;NP_036230;BC012368;EAW87649;ABBA01…	9q34;9q33.3
AKR1C1	aldo-keto reductase family 1 member C1	Protein	521	1645;77337;291283	ENST00000380872;ENSRNOP00000045355;ENSRNOG00000029844;ENSP00000370254.4;ENST00000380872.8;ENSRNOP00000063166;ENSMUST00000021628;ENSRNOT00000066282;ENSMUST00000021628.3;ENSMUSP00000021628;ENSMUSG00000021207;ENSMUSP00000021628.3;ENSRNOP00000045355.3;ENSRNOT00000066282.2;ENSP00000370254;ENSRNOT00000051342;ENSG00000187134;ENSRNOP00000063166.2;ENSRNOT00000051342.4	AL713867;AAH13531;AAH61057;Q91WR5;AABR07028428;AABR07028429;DQ893923;BC040210;XP_016871280;U05684;BY721648;BC091761;NP_001013075;AAHX01092378;AAHX01092377;AC_000142;AH000826;BC020216;NC_018921;AB032150;AC091817;BAD18929;AAP35861;BC078957;NC_000010;AAH15490;AAW65159;BAB32101;Q04828;ABBA01035203;BC013531;AK310658;BM923712;BAA05121;AI882115;M86609;D26124;AK020439;EDL32254;AAH91761;AI035317;NM_001013…	10p15-p14;10p15.1
AKR1C2	aldo-keto reductase family 1 member C2	Protein	387	1646	ENST00000455190;ENSG00000151632;ENST00000421196;ENSP00000370129;ENSP00000408440;ENSP00000370129.4;ENSP00000408440.1;ENST00000421196.7;ENSP00000392694;ENST00000455190.2;ENST00000380753.8;ENSP00000392694.2;ENST00000380753	AL713867;AK296686;XP_011517644;AB209017;CA450425;NP_001345;AAP35299;BC063574;M33376;BT006653;AK290304;L32592;BAD92254;DA458030;BAA36169;BU609072;DQ379983;AC_000142;DA451165;AB021654;NM_001135241;NC_018921;NP_995317;NP_001307956;BC007024;AK091194;BAG59081;BAG59281;NM_205845;NC_000010;ABM84788;AAA20937;DQ890680;AL391427;ABBA01035203;P52895;AAH63574;NP_001128713;NG_031852;CAD88527;ABM81606;AB032153;…	10p15-p14;10p15.1
MDM4	MDM4, p53 regulator	Protein	806	4194;304798;17248	ENST00000612738;ENSP00000356150;ENSP00000356151;ENSG00000198625;ENSRNOT00000012984.5;ENSP00000478581;ENSMUST00000067398.12;ENST00000454264.6;ENSP00000396840;ENSP00000356150.3;ENSMUST00000185398.6;ENSMUSP00000068661;ENSMUSP00000068661.6;ENSRNOP00000012984.5;ENST00000367182;ENSP00000478080.1;ENST00000391947;ENST00000367183;ENSP00000356148;ENSP00000375811;ENST00000367180;ENSP00000482479;ENST00000507…	NP_001289733;AY949028;AK223228;AK139529;ABBA01027439;NP_001289730;AK303626;BAG64634;NP_001289732;AK046448;NP_001289731;ABBA01027441;XP_016856800;ABBA01027440;XP_016856801;XP_016856802;ABBA01027442;Q5XIN1;NC_000001;AF007111;CH466520;AF007110;BM475824;NP_001012026;NM_001204171;NM_001204172;NG_029367;AK083349;NM_001278517;AAO13494;AMYH02002537;XR_387401;NM_001278516;NM_001278519;KC479043;NM_00127851…	1q32;1q32.1
MDK	midkine	Protein	1480	17242;4192;81517	ENSP00000385451;ENSMUST00000090602.5;ENST00000359803;ENSMUST00000111309;ENST00000359803.7;ENSMUST00000090602;ENSMUSG00000027239;ENSRNOT00000033978;ENSP00000378936;ENSP00000378933.4;ENSMUST00000028672.12;ENSMUSP00000088090.5;ENSP00000378933;ENSP00000378932;ENSP00000378932.1;ENSRNOT00000033978.3;ENSP00000384034.1;ENSRNOP00000036207.3;ENSMUSP00000068413.6;ENSMUSP00000106941;ENST00000405308;ENSP00000…	AAH12244;AK309963;XP_011237637;AL364704;AL731772;CF731708;XM_011239335;AAG45151;BY092625;XM_017017764;AMYH02024701;AABR07072897;AMYH02024700;XM_006498858;XM_006498859;NM_001012334;NM_001012335;NM_001012336;Q9R1S9;NM_001012333;M19662;P12025;XP_006234653;NM_002391;XP_006234654;NP_110486;ABM84146;XP_006234655;CH466519;ABC55423;ABC55424;ABC55425;NC_000011;ABC55426;X55110;AB025023;ABC55427;NP_00125747…	11p11.2
SSTR5	somatostatin receptor 5	Protein	3014	20609;25354;6755	ENSMUSP00000051085.4;ENSMUST00000051864.4;ENST00000293897.5;ENSP00000293897.4;ENSMUST00000165183.8;ENSMUSP00000051085;ENSRNOP00000025451;ENSMUST00000165183;ENSMUSP00000128787.2;ENSRNOP00000025451.1;ENSMUSG00000050824;ENSRNOG00000018834;ENSP00000293897;ENSRNOT00000025451;ENSMUSP00000128787;ENSMUST00000051864;ENST00000293897;ENSRNOT00000025451.2;ENSG00000162009	AC098959;BC141553;AF152962;AAI50806;GQ359775;NM_011425;GQ359776;XM_006720936;NC_000083;AF035777;AAK61266;NP_037014;ABE27002;ABE27003;BAE21747;AY081193;NC_000016;AAD38178;AC_000039;AAN86611;CDM63488;AAA17029;AAI41554;EDM03935;NM_001172560;L14865;EDM03934;AC131323;XP_006524010;AAB31829;AK133609;BC150805;U82697;CH471112;AC_000148;AL031713;AF004740;AC009041;AAF72547;HB975880;P35346;O08858;L04535;XP_0…	16p13.3
NES	nestin	Protein	2496	10763	ENSG00000132688;ENST00000368223;ENSP00000357206.3;ENST00000368223.3;ENSP00000357206	AF004335;NC_018912;BAB15153;AMYH02001977;AK025494;AAB64426;NM_006617;CH471121;NC_000001;BF340882;BU554136;P48681;ABBA01016652;BC032580;AAH32580;BAE45713;AL590666;NG_012300;BQ678387;BC142611;GU014842;BG912782;NP_006608;AB073350;CAA46780;AL120767;AAI08286;KT584508;AAI42612;EAW52925;EAW52926;ACX32329;EAW52923;X65964;BC108285;AC_000133;EAW52924;AF086454;BC051373	1q23.1
LIPH	lipase H	Protein	336	681694;200879;239759	ENSMUSP00000062310.6;ENSMUST00000074230.10;ENSMUST00000060673.6;ENSP00000296252;ENSMUSG00000044626;ENST00000296252.8;ENST00000296252;ENSMUSP00000073853;ENST00000424591;ENSP00000396384;ENSMUST00000074230;ENST00000424591.6;ENSP00000296252.4;ENSG00000163898;ENSP00000396384.2;ENSMUST00000060673;ENSMUSP00000073853.4;ENSMUSP00000062310	BC064941;BAB85023;AAK63178;XP_006713592;AAHX01070219;XP_006713593;AAHX01070217;AAHX01070218;AK134352;Q8WWY8;NC_000003;NC_000082;CH466521;AK161067;NP_700453;CH471052;NG_012183;BAC33259;AK019113;XM_017316982;AAHX01070215;AAHX01070216;AAHX01070214;BAE36944;AK122651;EAW78218;AC_000038;BI965988;HQ448078;BAG53642;BAG60616;AK035498;BC107932;AAH37489;XM_011512530;XM_011512531;NP_001077363;BAE23014;AC0996…	3q27.2;3q27
NDUFA13	NADH:ubiquinone oxidoreductase subunit A13	Protein	554	51079;314759;100911483;67184	ENSMUSP00000105796.3;ENSMUST00000110167.4;ENSMUST00000152938.8;ENSRNOT00000027980.7;ENSMUSP00000105796;ENSMUST00000152938;ENST00000507754.8;ENSMUSP00000118931;ENST00000507754;ENSRNOP00000027980;ENSP00000423673;ENSMUSG00000048967;ENSRNOG00000020602;ENSG00000186010;ENSMUST00000110167;ENSRNOP00000027980.5;ENSRNOT00000027980;ENSRNOG00000021688;ENSMUSG00000036199;ENSMUSP00000118931.2;ENSP00000423673.1	FQ223617;XM_006509728;BG705222;NC_018930;XM_006509729;BG724220;FQ223934;CH474031;NP_001264151;AAH37149;AAHX01086884;Q9P0J0;XP_017168432;XP_006509796;BAB28227;XP_006509795;CH466569;FQ211515;XP_006509794;XP_006509793;AK002999;XP_006509792;AK293859;XP_006509791;AAH09189;EDL28766;XM_017312943;EDL28767;BM839920;FM065403;EDL28764;EDL28765;AF261134;AF286697;BAG57254;AC011448;AMYH02035759;AF286698;DB4505…	19p13.11;19p13.2
GSTP1	glutathione S-transferase pi 1	Protein	2549	14869;14870;2950;100042625;1683;24426	ENSMUSG00000060803;ENSMUSP00000129565.1;ENSRNOP00000024601;ENSMUSP00000038931.9;ENSMUST00000042700;ENSMUSP00000129565;ENST00000398606.8;ENSG00000084207;ENSP00000381607.3;ENST00000398606;ENSRNOT00000024601.4;ENSMUST00000042700.10;ENSRNOG00000018237;ENSP00000381607;ENSMUSP00000038931;ENSMUST00000169613;ENSMUSG00000038155;ENSRNOT00000024601;ENSMUST00000169613.2;ENSRNOP00000024601.4	U21689;AAA64837;AAA64836;X08094;CAG29357;CAA29794;X08096;X08095;BC064781;ADD73443;NG_012075;GQ141555;GQ141554;GQ141556;GQ141553;ACT66688;ACT66687;NC_000085;P46425;EU220278;AC175315;NM_181796;AAA56823;CAA30894;BC002048;AAH10915;BAS32782;NC_000011;BAS32781;X53451;M69113;BC094623;BT019950;EAW74650;GQ181117;BC058440;BC100587;CR450361;AAH64781;MG657249;P19157;ABBA01024028;CAA30847;AAC51237;ABBA0102402…	11q13.2;11q13
DERL3	derlin 3	Protein	84	690315;70377;91319;66032	ENSRNOT00000038623;ENSP00000384744.3;ENSP00000315303;ENSRNOP00000029737.4;ENST00000476077.1;ENST00000406855;ENSMUSG00000009092;ENSRNOT00000038623.5;ENSMUSP00000151623.1;ENSP00000384744;ENSRNOG00000028243;ENSP00000419399.1;ENSMUST00000009236.5;ENSRNOP00000029737;ENSG00000099958;ENST00000318109.11;ENST00000318109;ENSMUSP00000009236.4;ENSMUST00000217811.1;ENST00000476077;ENSMUST00000009236;ENST00000…	XP_008771140;XM_017029078;XP_008771141;XM_017029079;XP_008771142;CH473988;AB047555;AB049213;AAH57830;BAB68409;AP000350;XM_006514079;CAK54508;XP_016884568;XP_016884567;XP_016884569;XM_017029080;AC091362;XM_017029082;BAE43003;XP_008771143;XP_008771144;XP_008771145;NM_001135751;XP_008771146;AAHY01086815;BE952795;NP_001103047;XP_006514142;T79532;XM_006725410;AAH04729;NP_001002862;NM_001109577;XM_0176…	22q11.23
MEN1	menin 1	Protein	1317	4221;29417;17283	ENSMUST00000078137.11;ENSP00000323747;ENSMUST00000056391;ENSMUSP00000058149;ENSRNOT00000028592.6;ENST00000337652;ENST00000377313;ENSMUST00000113502;ENST00000315422;ENSMUST00000078137;ENSRNOP00000028592;ENSRNOP00000028592.4;ENSMUSG00000024947;ENSMUSP00000077272;ENSP00000377901.1;ENSMUSP00000078306.5;ENSRNOG00000021054;ENSMUSP00000078306;ENST00000377321;ENSP00000337088;ENSRNOT00000028592;ENST000003…	CX568988;AF130370;XM_017017769;AABR07006115;AJ132594;AJ132593;AJ132596;AJ132595;CB814296;XM_017017766;XM_017017765;XM_017017768;XM_017017767;NC_000085;AAH36287;JN247442;BAE41971;AK154371;AF024513;NM_130804;NM_130803;NG_008929;NM_130802;NM_130801;NM_130800;AF130369;AF130368;AAD38333;XM_006718557;AAC51230;NP_000235;ABBA01024144;AC006956;NM_001168490;O88559;AAD37498;AC_000041;AK164700;AK186616;ABQ12…	11q13.1;11q13
FLCN	folliculin	Protein	476	117164;201163;216805;303185	ENSMUST00000102697;ENSMUST00000091246.10;ENSMUST00000102697.9;ENSRNOP00000075720;ENSRNOG00000003302;ENSMUSP00000091696.3;ENSG00000154803;ENSP00000373821;ENSMUSP00000091696;ENSMUSP00000099758;ENSMUST00000148151;ENSRNOT00000004412.5;ENSMUSP00000099758.3;ENSRNOP00000075720.1;ENSRNOT00000091052;ENSMUST00000091246;ENSP00000285071.4;ENSMUST00000148151.7;ENSRNOP00000004412.3;ENST00000285071.8;ENSRNOT000…	NM_001353231;XR_001752445;AK181065;AAHX01064214;AAHX01064215;AAHX01064213;BAC86760;NM_144997;NM_146018;AK180538;XP_017452759;XP_017452758;XP_006721533;AK177194;XP_017452756;NM_001353230;AK216361;CAD38565;NP_001258286;NP_001258285;AK161460;XM_011523720;XM_011523721;BAC87186;FQ212214;NC_000017;CAM35387;AL831885;BAE28418;KU178888;KU178889;AK039106;AK185538;EAW55716;EAW55715;XP_011247207;NM_001271357…	17p11.2
PRKCA	protein kinase C alpha	Protein	5203	24680;18750;5578	ENST00000413366;ENST00000578063.5;ENSP00000462087;ENSMUSP00000062392.4;ENSG00000154229;ENSMUST00000059595.10;ENSRNOT00000004699.8;ENSRNOP00000051949.4;ENSRNOP00000051949;ENSMUST00000059595;ENSP00000408695;ENST00000578063;ENST00000413366.7;ENSP00000408695.3;ENSRNOP00000004699.7;ENSMUSP00000062392;ENSRNOG00000003491;ENSMUSG00000050965;ENSRNOT00000055073.4;ENSRNOT00000055073	AMYH02033827;AMYH02033826;AMYH02033825;AAHX01066359;AAHX01066357;AMYH02033820;AAHX01066358;AAHX01066355;AAHX01066356;AAHX01066353;AMYH02033824;AAHX01066354;AMYH02033823;AAHX01066351;AMYH02033822;AC006263;AAHX01066352;AMYH02033821;AAHX01066350;XM_024450829;AK047652;BC096493;AL596674;P05696;AMYH02033817;XM_006721972;AMYH02033819;AMYH02033818;NP_035231;ACE87779;X52479;AAHX01066360;BC071767;AC006947;…	17q24.2;17q22-q23.2
DIO1	iodothyronine deiodinase 1	Protein	306	13370;1733;25430	ENSRNOP00000070330;ENST00000361921;ENSP00000373528;ENSP00000354643.3;ENST00000322679;ENSP00000354643;ENST00000322679.10;ENST00000388876.3;ENSRNOG00000061237;ENSMUSP00000081007;ENSMUSG00000034785;ENSRNOP00000070330.1;ENSP00000373528.3;ENST00000532493.5;ENSP00000435725.1;ENSG00000211452;ENSMUSP00000081007.3;ENSRNOT00000091521;ENSMUST00000082426.9;ENSP00000434758.1;ENSMUST00000082426;ENSP00000323198…	BC017955;AAHY01038908;AAHY01038909;AAHY01038906;AAHY01038907;BC089608;Q61153;NP_000783;NC_000001;U49863;U49862;NM_213593;U49861;AMYH02001043;AY560383;AY560382;CH471059;AY560381;AY560380;P49895;AAI07171;NM_001039716;NM_001039715;AAI07172;BE046205;CD014030;NP_998758;EAX06725;EAX06726;NR_136693;EAX06723;NR_136692;EAX06724;EAX06721;EAX06722;NP_001311245;EAX06720;AAH83557;FJ002243;ABBA01074729;AL03142…	1p32.3;1p33-p32
PRKCE	protein kinase C epsilon	Protein	3100	5581;18754;29340	ENSRNOT00000020959;ENSMUSP00000094874;ENSG00000171132;ENSMUSG00000045038;ENSRNOP00000020959;ENSMUST00000097275;ENSP00000306124.3;ENSRNOG00000015603;ENSMUST00000097275.8;ENSP00000306124;ENST00000306156.7;ENSMUSP00000094874.2;ENST00000306156	AMYH02003733;AMYH02003732;AAHY01135527;AAHY01135526;AAHY01135529;AK128749;AAHY01135528;AAHY01135523;NC_000083;AAHY01135522;AAHY01135525;AAHY01135524;NP_005391;AAHY01135521;AC096777;AAHY01135520;BC054052;NP_035234;CH471053;AK042994;M18331;AAHY01135519;AAHY01135516;AK021153;XP_011531279;AAHY01135515;XP_011531278;AAHY01135518;XP_011531277;AAHY01135517;XP_011531276;AAHY01135512;XP_011531275;AAHY01135…	2p21
MIR3666	microRNA 3666	Protein	60	100500896	ENSG00000272230;ENST00000607845.1;ENST00000607845	AMYH02016606;AC_000139;NR_037439;ABBA01057827;NC_000007;AC020606;NC_018918;NG_007491	7q31.1;7
DIO2	iodothyronine deiodinase 2	Protein	795	1734;13371;64629;65162	ENSP00000405854.4;ENST00000438257;ENSMUSG00000007682;ENSP00000451419;ENSP00000405854;ENSG00000211448;ENST00000438257.8;ENST00000422005;ENST00000557010;ENST00000422005.7;ENSMUST00000082432.4;ENST00000555750;ENSP00000411438;ENSP00000451419.1;ENSMUSP00000081013.3;ENSP00000450980.1;ENST00000557010.5;ENSP00000411438.4;ENSMUST00000082432;ENSP00000450980;ENSMUSP00000081013;ENST00000555750.1	BE655410;EAW81325;EAW81324;EAW81323;NP_001229431;NP_001229432;CV555526;BC136514;CD701270;AB039888;AAC95470;AMYH02029613;CO427407;AMYH02029614;NP_113908;NM_001324462;NM_001242502;AB041844;NM_001242503;NM_010050;AAD45494;NP_000784;AAG23127;AB041843;NC_000014;CAAA01118771;P18889;NM_031720;NM_001007023;CT573100;CD691767;AK032038;AAC50663;AAF00069;NM_000793;CH471061;AF096875;AC007372;AAHY01102261;AI69…	14q31.1;14q24.2-q24.3
MGMT	O-6-methylguanine-DNA methyltransferase	Protein	1459	4255;25332;17314	ENST00000306010.7;ENSRNOT00000021537.4;ENSP00000302111.7;ENSG00000170430;ENSMUSP00000080224.2;ENSP00000302111;ENSMUST00000081510;ENSRNOG00000016038;ENSRNOP00000021537.2;ENSMUST00000081510.3;ENST00000306010;ENSRNOT00000021537;ENSMUSG00000054612;ENSMUSP00000080224;ENSRNOP00000021537	AAHX01008875;AMYH02024031;AAHX01008874;AMYH02024030;DC387686;AB092489;AMYH02024033;XP_016871764;AMYH02024032;KT584353;AAB20187;XM_017016275;M84524;EAW49167;EAW49166;AC148997;AL157832;BAC16763;XM_006507410;BAC16764;ABM84827;NM_012861;NC_000010;P24528;BC000824;CAA38137;XP_006507469;XP_006507468;AK293593;XM_006507405;XM_006507406;BY344992;NG_052673;XM_006507407;XM_006507408;XM_006717863;XM_006507409…	10q26.3;10q26
ACBD5	acyl-CoA binding domain containing 5	Protein	63	91452;307170;74159;679565;100910957	ENSG00000107897;ENSMUSP00000154043.1;ENSP00000365066;ENSMUSP00000110175;ENST00000375888.5;ENSP00000365062;ENST00000375897;ENSMUSP00000110175.2;ENSMUSP00000117325.2;ENSMUST00000114523;ENSP00000379568.3;ENSMUST00000028121;ENSRNOT00000076964.1;ENSMUST00000114529;ENSMUST00000155602.2;ENSMUST00000114526;ENST00000375901;ENSRNOT00000066061;ENSRNOG00000022709;ENSRNOG00000017642;ENST00000375905;ENSMUSP000…	AK057469;XM_006254351;XM_006254352;BAH11953;XM_006254350;XM_017600575;XM_017600577;XM_017600576;XM_017600579;XM_017600578;NM_001102438;NM_001102437;NM_001102436;AI453384;AAH53518;NM_028793;BP200763;XP_011518061;XP_011518062;NP_001339510;NR_073196;NR_073195;NR_073197;AF505653;BX643349;BC053518;ABK27612;NP_001339511;KF459530;NP_001339512;NP_001339513;ABK27611;NP_001339514;NP_001339515;NP_001339516;…	10p12.1
SAMD11	sterile alpha motif domain containing 11	Protein	151	231004;148398;102549710	ENSMUST00000179919.2;ENST00000342066.7;ENSMUST00000218230.1;ENSMUST00000218788.1;ENSMUSP00000136611;ENSMUSG00000096351;ENSMUSP00000151442.1;ENSRNOP00000027564;ENSMUST00000179919;ENSMUSP00000136611.1;ENSP00000342313.3;ENSRNOP00000027564.4;ENST00000342066;ENSRNOT00000027564;ENSG00000187634;ENSRNOG00000020342;ENSRNOT00000027564.6;ENSP00000342313	XM_008764415;XP_006225702;XM_008764414;XM_008764416;AFP36446;AFP36447;XP_006225705;AFP36448;XP_006225704;AFP36449;XP_006225703;AFP36442;XM_011250251;AFP36443;XM_011250250;AFP36444;AFP36445;JX093110;XP_006239679;XP_006239678;AFP36440;XP_006239677;AFP36441;XP_006239676;AC097183;XM_006538841;XM_006538840;XM_006538845;XM_006538844;XM_006538843;XM_006538842;BM055062;XM_008764413;XM_006538846;XM_008764…	1p36.33
AXIN2	axin 2	Protein	1290	29134;8313;12006	ENSMUSP00000102322.1;ENSMUSP00000051331;ENSP00000478916.1;ENST00000618960;ENSRNOP00000073088.1;ENSP00000302625;ENST00000307078.9;ENSMUSP00000102322;ENST00000307078;ENSRNOP00000073088;ENSMUSP00000051331.7;ENSRNOT00000088599;ENSP00000478916;ENSP00000302625.5;ENSRNOG00000003612;ENSRNOG00000055010;ENSMUST00000106711.1;ENSMUST00000052915.13;ENSMUSG00000000142;ENSRNOT00000088599.1;ENSMUST00000106711;EN…	AK204428;BC101533;BE670767;XM_006532060;AAC40089;AAF22799;DA839648;NM_024355;O70240;NC_000017;AK204252;XP_006532122;XP_006532123;XP_006532120;XP_006532121;AL662893;O88566;NM_015732;AABR07030642;AK202759;CAI45956;AAH57338;AF078165;BAE25034;CX759580;ABBA01029044;ABBA01029045;CR933657;AC115994;ABBA01029043;AK315303;XM_005257719;AC_000149;AAC26047;XM_011525322;XM_011525321;AK191198;AAHX01066384;NP_07…	17q24.1
ATM	ATM serine/threonine kinase	Protein	5456	300711;11920;472	ENSMUSP00000113388.1;ENSP00000278616.4;ENST00000452508.6;ENST00000639240.1;ENST00000278616;ENSMUST00000118282;ENSRNOT00000050555.3;ENSMUSP00000113388;ENST00000278616.8;ENSP00000480205.1;ENSRNOP00000072646.1;ENSP00000278616;ENSG00000149311;ENSRNOG00000029773;ENSP00000388058.2;ENSP00000388058;ENSMUSG00000034218;ENSRNOP00000072646;ENSRNOP00000045529.3;ENST00000452508;ENSMUST00000118282.7;ENSRNOT0000…	AAB38310;AAC50289;XP_006243130;BAD92370;XP_008764444;BAE24165;AAI52386;XM_006509957;XM_006509956;XP_005271621;BT006764;AAB65827;XP_005271619;AC079869;CR749436;U82828;AK048970;AAI38526;NP_001100291;U26455;AAB38309;BAG61705;NM_001351834;BC152389;BC152385;NM_001351835;XP_005271618;NM_001351836;CH471065;XM_017017789;AABR07073407;XR_002957150;EDL25796;XM_011542840;AAHX01054720;AAHX01054721;XM_01154284…	11q22.3;11q22-q23
AXIN1	axin 1	Protein	1235	79257;8312;12005	ENSMUSG00000024182;ENSP00000346935;ENSMUSP00000132000;ENST00000354866.7;ENSMUSP00000132000.1;ENST00000354866;ENSMUSP00000073974.3;ENSMUST00000163421.7;ENSMUSP00000073974;ENST00000262320.7;ENSMUST00000074370;ENSMUST00000074370.9;ENSMUST00000163421;ENST00000262320;ENSRNOG00000020414;ENSRNOT00000027705;ENSP00000262320;ENSG00000103126;ENSP00000346935.3;ENSP00000262320.3;ENSRNOP00000027705	AAHX01062954;XR_001751996;AAHX01062953;AC126438;AAHX01062955;XP_005255667;KF615854;XP_005255666;KU178413;AAH55491;XP_005255665;KU178414;XP_005255664;KF615851;DB460285;KF615850;KF615853;KF615852;XM_006523515;BC069954;Z99754;AC005202;XM_006523516;NP_003493;AF009011;BG803725;KU178415;NC_000083;AAI13172;Z69667;BC017447;BC044648;XP_016879236;XP_016879235;NC_000016;XP_016879237;AC140047;XP_016879232;XP…	16p13.3
MAPK8	mitogen-activated protein kinase 8	Protein	7296	26419;116554;5599	ENST00000374182;ENSMUST00000111943;ENST00000395611.7;ENSMUST00000111944;ENST00000374189;ENSMUST00000111945;ENST00000360332.7;ENST00000374182.7;ENSP00000378974;ENSMUSP00000107574.1;ENST00000395611;ENST00000374189.5;ENSP00000378974.4;ENSP00000363304.1;ENSMUSG00000021936;ENSP00000363297.3;ENST00000360332;ENSP00000363294.3;ENSP00000363304;ENSRNOP00000062048.3;ENSMUST00000022504;ENSG00000107643;ENSMUS…	BAG70085;AAC50607;BAF48661;NP_446281;NC_000080;XM_006717917;XM_006717918;XM_006717919;EDL88900;EDL88901;KJ160388;EDL88902;Q91Y86;AC_000036;AC154649;CH471187;AB005663;NP_001297383;NP_001297382;NP_001297381;AI849689;AK030767;AA808177;EU253566;BAF69037;XP_006717981;XP_006717982;XP_006717980;CH466573;L26318;P49185;AK053062;EDL24852;EDL24853;EDL24856;EDL24857;EDL24854;EDL24855;EDL24858;BC130570;BC1305…	10q11.22
FZD6	frizzled class receptor 6	Protein	325	8323;14368;282581	ENST00000358755;ENSMUSP00000136328;ENSRNOT00000006195;ENSMUSP00000136328.1;ENSMUST00000179165.8;ENSP00000351605.4;ENSP00000429528.1;ENSMUST00000022906.7;ENST00000522484.5;ENST00000358755.4;ENSP00000429055.1;ENSRNOT00000006195.5;ENSG00000164930;ENSMUST00000179165;ENST00000522566.5;ENSRNOP00000006195.5;ENST00000522566;ENST00000522484;ENSP00000429528;ENSP00000351605;ENST00000523739;ENSMUST0000002290…	XP_011243756;XP_011243757;XP_017450173;XP_017450174;XP_017450175;AB209734;BC026150;EDM16356;AB065702;NC_000008;BAG64998;NP_003497;CD348842;ABBA01037633;ABBA01037632;BC036106;AAL50384;AK313789;NC_000081;CAE45715;XM_011245455;NP_001155966;XM_011245454;BAC05925;DC418286;NP_032082;XP_017171919;XP_017171920;AF363578;BAG59395;AU130184;CQ834498;XM_008765450;XR_428385;NP_001124008;BAB89325;AC_000037;XM_0…	8q22.3;8q22.3-q23.1
MAP2K1	mitogen-activated protein kinase kinase 1	Protein	3767	170851;26395;5604	ENST00000307102.9;ENSRNOT00000013933.6;ENSG00000169032;ENSRNOT00000013933;ENSRNOP00000013933.4;ENSRNOG00000010176;ENSRNOP00000013933;ENSMUST00000005066.8;ENST00000566326.1;ENSMUST00000005066;ENSP00000302486.4;ENSMUSG00000004936;ENSMUSP00000005066;ENSP00000456438.1;ENSMUSP00000005066.8;ENSP00000302486;ENST00000307102	AK165894;BY698931;XM_005254541;AK203853;BAA03441;XP_016877901;AK193287;XP_016877902;XP_016877900;D13341;CH466522;AK192193;AK165664;BAE38443;BAE38326;XM_011521783;BAA95051;AAH89772;NM_008927;AB041567;AC116913;BC137459;NC_000015;BAE26999;AC160118;FQ213946;XM_006511197;XM_006511196;AAI39730;X62313;AK197193;EAW77766;EAW77767;EAW77768;AK193946;EAW77769;EDL95791;AK192210;AF190498;EAW77765;L02526;AK1909…	15q22.31;15q22.1-q22.33
MLH1	mutL homolog 1	Protein	1569	17350;81685;4292	ENST00000455445.6;ENSMUST00000035079;ENSP00000443665;ENSP00000444286.2;ENST00000539477;ENSG00000076242;ENSP00000231790.2;ENST00000456676.6;ENST00000536378;ENSRNOP00000072285.1;ENST00000455445;ENST00000456676;ENSRNOT00000081718;ENSRNOG00000033809;ENST00000435176;ENSP00000444286;ENSMUSG00000032498;ENST00000536378.5;ENST00000458205.6;ENSRNOT00000081718.1;ENSP00000231790;ENSP00000402667;ENSMUSP000000…	LN997467;LN997588;LN997468;LN997589;LN997469;AK145646;AAC50285;ABW03363;AAF64514;FJ940753;AH003321;LN997590;AK038265;LN997470;AC132832;LN997471;LN997472;LN997473;LN997474;LN997475;LN997476;LN997477;LN997478;LN997479;LN997480;LN997481;LN997482;LN997483;LN997484;LN997485;LN997486;LN997487;LN997488;BAC29954;LN997489;AAO22994;LN997490;LN997491;LN997492;LN997493;LN997494;LN997495;LN997496;LN997497;LN9…	3p22.2;3p21.3
MIR1254-1	microRNA 1254-1	Protein	7	100302273	ENST00000408257;ENSG00000221184	NC_000010;NC_018921;AMYH02023262;NR_031655;AL513534;AC_000142;ABBA01019588	10q21.3
DNMT3A	DNA methyltransferase 3 alpha	Protein	2235	444984;1788;13435	ENSP00000264709;ENSRNOP00000046524;ENSMUST00000020991;ENSRNOP00000046524.2;ENST00000264709;ENSMUST00000172689;ENSMUSP00000134009;ENSMUSG00000020661;ENSMUST00000174817.7;ENSRNOP00000069441;ENSP00000264709.3;ENSRNOT00000047210;ENSP00000324375;ENST00000406659;ENST00000406659.3;ENSRNOG00000026649;ENSP00000370132;ENSP00000370122.4;ENSRNOP00000069441.1;ENST00000380746;ENST00000264709.7;ENSRNOT000000472…	BC032392;EAX00728;EAX00727;CB058054;XP_006712021;XP_006712020;AK158722;AAHX01042398;AK147263;AAHX01042399;XP_011530970;XM_008764530;EU446951;XR_001738657;XM_008764531;NP_001258682;EDL01387;NP_001003957;EDL01388;NP_001003958;EDL01389;CH471053;AK013096;XM_005264177;XM_005264175;XM_005264176;NM_001271753;CR974568;XM_017594267;XM_017594266;NP_001307821;NP_001307822;NP_031898;BAC39637;XM_011532664;XM_…	2p23.3;2p23
MMP8	matrix metallopeptidase 8	Protein	3718	63849;17394;4317	ENST00000438475.2;ENSP00000401004.2;ENSP00000236826.3;ENSP00000401004;ENSMUSP00000018765.2;ENSRNOT00000013936.3;ENSMUST00000018765;ENSRNOP00000013936.1;ENSRNOT00000013936;ENSMUSG00000005800;ENSRNOG00000009907;ENSRNOP00000013936;ENSG00000118113;ENSMUSP00000018765;ENST00000236826;ENSMUST00000018765.3;ENST00000236826.7;ENSP00000236826;ENST00000438475	AMYH02025488;O70138;AAZ38714;EDL24937;AK137468;AABR07069019;XP_016873260;EAW67027;BAC40805;AK089336;BC074989;BC074988;CH466522;ABBA01039931;DQ141306;CH473993;XM_006718841;BC042742;NG_012101;U96696;AK170177;NM_002424;AK155740;BAE23365;AK155901;AK313374;NC_000011;AK154937;XP_006242558;AP000647;CAA73786;NP_032637;XP_011541137;XP_011541138;BAE41762;XP_011541136;AAH74989;AAH74988;AK170388;AAHY01075876…	11q22.3;11q22.2
DPP4	dipeptidyl peptidase 4	Protein	9846	25253;13482;1803	ENSMUSP00000044050;ENSRNOG00000030763;ENSMUST00000047812;ENSP00000353731.3;ENSRNOT00000040482;ENSG00000197635;ENST00000360534.7;ENSMUST00000047812.7;ENSRNOP00000068881;ENSP00000353731;ENSRNOT00000085426.1;ENSMUSG00000035000;ENSRNOT00000085426;ENSMUSP00000044050.7;ENSRNOP00000045536;ENSRNOP00000068881.1;ENST00000360534	NP_001153015;U12610;AAB60646;EDL79005;EDL79006;NC_000002;U12605;U12604;AAHY01016673;U12607;AAHY01016672;U12606;AAHX01022263;U12601;AAHX01022264;U12600;AAHX01022265;U12603;X60708;U12602;U12609;U12608;AK085370;P27487;CH471058;AK163085;U13710;U12620;CQ772397;AL928804;AB451339;U12616;AMYH02005094;U12615;U12618;CH466519;U12617;U12612;XM_006498690;CAA43118;XM_006498691;U12611;U12614;U12613;XM_006498692…	2q24.3;2q24.2
MMP3	matrix metallopeptidase 3	Protein	7512	4314;17392;171045	ENSRNOP00000075241.1;ENSRNOT00000091704.1;ENSRNOG00000032626;ENST00000299855.9;ENST00000299855;ENSMUST00000034497;ENSMUST00000034497.7;ENSMUSP00000034497;ENSRNOT00000091704;ENSMUSG00000043613;ENSP00000299855.5;ENSG00000149968;ENSP00000299855;ENSMUSP00000034497.6;ENSRNOP00000075241	BC069716;AMYH02025489;DQ399598;ALV82539;KT355693;BC069676;AY622967;KT355692;M30460;EDL24935;AABR07069019;AI628953;AF405705;CAA47029;NP_598207;AAK95247;DA982602;BC074869;CAA26448;AAA36321;AAI05955;CH466522;HQ447430;ABBA01039931;AC_000143;NC_018922;S52369;X66402;CH473993;NM_010809;P03957;NG_012100;NM_002422;AAH74815;AAI07492;AAI07491;AAD14909;BC006725;NC_005107;ABD92797;NC_000011;BAE28570;CAA28859;…	11q22.3;11q22.2
[truncated: 476 more rows]

## Sheet: Mega_Analysis
geneName	beRandomEffectsModel	nStudy	abs_Z	mT	mSE	LL	UL	Z	p1	ISq	PValue_Q	Constant	nSample	Country	studyAge
[truncated: 336 more rows]

[truncated: 3 more sheets: Sheet2, ShortestPath, GSEA]
